# Supplementary material for: Multi-Omics Analysis of Curculio dieckmanni (Coleoptera: Curculionidae) Larvae Reveals Host Responses to Steinernema carpocapsae Infection
Source: Insects. 2025 May 7;16(5):503. doi: 10.3390/insects16050503 (PMC12112683; doi:10.3390/insects16050503)
Supplement: Supplementary file 1 [file insects-16-00503-s001.zip]

Archive with 1 entries (1 files):
- insects-3555572-supplementary.xlsx
