# Supplementary material for: Multi-Omics Analysis of Curculio dieckmanni (Coleoptera: Curculionidae) Larvae Reveals Host Responses to Steinernema carpocapsae Infection
Source: Insects. 2025 May 7;16(5):503. doi: 10.3390/insects16050503 (PMC12112683; doi:10.3390/insects16050503)
Supplement: Supplementary file 1 [file insects-16-00503-s001.zip › insects-3555572-supplementary.xlsx]

## Sheet: File S1
Transcription.ID	Protein.accession	Protein.description	Ratio	P.value	log2FC.x	log10p.x	Regulation.x	log2FC.y	FDR	log10p.y	Regulation.y	type
CL1000.Contig3_All	CL1000.Contig3_All_Gene.5017	Uncharacterized protein R102.4 OS=Caenorhabditis elegans OX=6239 GN=R102.4 PE=3 SV=3	1.2267	0.598339	0.294782	0.223053	unchange	0.47901	1.58179e-12	11.8009	up	unchange-up
CL1008.Contig1_All	CL1008.Contig1_All_Gene.5039	Phenoloxidase-activating factor 1 OS=Holotrichia diomphalia OX=33394 GN=PPAF1 PE=1 SV=1	NA	NA	NA	NA	unchange	-8.40453	1.76022e-29	28.7544	down	unchange-down
CL1008.Contig2_All	CL1008.Contig2_All_Gene.5040	Phenoloxidase-activating factor 3 OS=Holotrichia diomphalia OX=33394 GN=PPAF3 PE=1 SV=1	NA	NA	NA	NA	unchange	-2.27356	3.03963e-105	104.517	down	unchange-down
CL1008.Contig3_All	CL1008.Contig3_All_Gene.5042	Phenoloxidase-activating factor 1 OS=Holotrichia diomphalia OX=33394 GN=PPAF1 PE=1 SV=1	2.3199	0.0362114	1.21406	1.44115	up	-0.681886	4.08831e-75	74.3885	down	up-down
CL1008.Contig4_All	CL1008.Contig4_All_Gene.5044	Phenoloxidase-activating factor 1 OS=Holotrichia diomphalia OX=33394 GN=PPAF1 PE=1 SV=1	0.6746	0.535753	-0.567896	0.271036	unchange	1.04264	2.65046e-193	192.577	up	unchange-up
CL1008.Contig5_All	CL1008.Contig5_All_Gene.5046	Phenoloxidase-activating factor 1 OS=Holotrichia diomphalia OX=33394 GN=PPAF1 PE=1 SV=1	NA	NA	NA	NA	unchange	-10.5072	3.79422e-54	53.4209	down	unchange-down
CL1011.Contig1_All	CL1011.Contig1_All_Gene.5052	60S ribosomal protein L7a OS=Drosophila melanogaster OX=7227 GN=RpL7A PE=1 SV=2	1.2594	0.177267	0.332737	0.751373	unchange	-1.25076	6.528e-100	99.1852	down	unchange-down
CL1012.Contig2_All	CL1012.Contig2_All_Gene.5057	Hypoxia up-regulated protein 1 (Fragment) OS=Xenopus laevis OX=8355 GN=hyou1 PE=1 SV=2	1.5239	0.13698	0.607768	0.863344	unchange	0.0680486	0.631342	0.199735	unchange
CL1014.Contig2_All	CL1014.Contig2_All_Gene.5072	Heat shock protein 70 A2 OS=Anopheles albimanus OX=7167 GN=HSP70A2 PE=3 SV=1	1.6841	NA	0.751978	NA	unchange	2.42749	1.99254e-279	278.701	up	unchange-up
CL1014.Contig3_All	CL1014.Contig3_All_Gene.5073	Heat shock protein 70 A2 OS=Anopheles albimanus OX=7167 GN=HSP70A2 PE=3 SV=1	0.7858	0.415613	-0.347766	0.381311	unchange	0.51179	6.97254e-15	14.1566	up	unchange-up
CL1014.Contig4_All	CL1014.Contig4_All_Gene.5074	Major heat shock 70 kDa protein Ba OS=Drosophila simulans OX=7240 GN=Hsp70Ba PE=3 SV=2	3.0771	0.426663	1.62157	0.369915	unchange	4.59799	0	Inf	up	unchange-up
CL1015.Contig3_All	CL1015.Contig3_All_Gene.5080	ATP-dependent RNA helicase vasa OS=Drosophila melanogaster OX=7227 GN=vas PE=1 SV=3	NA	NA	NA	NA	unchange	0.170109	0.265861	0.575345	unchange
CL1015.Contig5_All	CL1015.Contig5_All_Gene.5084	ATP-dependent RNA helicase vasa OS=Drosophila melanogaster OX=7227 GN=vas PE=1 SV=3	1.5756	0.0965144	0.655901	1.01541	unchange	-0.185207	0.186516	0.729285	unchange
CL1016.Contig3_All	CL1016.Contig3_All_Gene.5089	ABC transporter G family member 20 OS=Dictyostelium discoideum OX=44689 GN=abcG20 PE=3 SV=1	NA	NA	NA	NA	unchange	0.245845	0.00018629	3.72981	up	unchange-up
CL1020.Contig2_All	CL1020.Contig2_All_Gene.5107	Transmembrane protein 256 homolog OS=Bufo gargarizans OX=30331 PE=3 SV=1	NA	NA	NA	NA	unchange	0.401967	8.96737e-06	5.04733	up	unchange-up
CL1023.Contig1_All	CL1023.Contig1_All_Gene.5109	UPF0389 protein GA21628 OS=Drosophila pseudoobscura pseudoobscura OX=46245 GN=GA21628 PE=3 SV=2	NA	NA	NA	NA	unchange	-0.658319	1.47149e-07	6.83224	down	unchange-down
CL1023.Contig4_All	CL1023.Contig4_All_Gene.5112	UPF0389 protein GA21628 OS=Drosophila pseudoobscura pseudoobscura OX=46245 GN=GA21628 PE=3 SV=2	0.9155	0.709003	-0.127368	0.149352	unchange	0.655865	0.00072582	3.13917	up	unchange-up
CL1024.Contig2_All	CL1024.Contig2_All_Gene.5114	Leucine-rich repeat transmembrane neuronal protein 4 OS=Homo sapiens OX=9606 GN=LRRTM4 PE=2 SV=2	1.992	0.00669577	0.994218	2.1742	up	0.649137	0.0033058	2.48072	up	up-up
CL1025.Contig2_All	CL1025.Contig2_All_Gene.5116	Nuclear pore complex protein Nup93 OS=Xenopus laevis OX=8355 GN=nup93 PE=2 SV=1	1.1113	0.807161	0.152248	0.0930398	unchange	0.085149	0.655707	0.18329	unchange
CL103.Contig2_All	CL103.Contig2_All_Gene.639	Small nuclear ribonucleoprotein-associated protein B OS=Drosophila melanogaster OX=7227 GN=SmB PE=1 SV=1	1.1807	0.542099	0.239642	0.265921	unchange	1.47517	5.18134e-29	28.2856	up	unchange-up
CL1031.Contig1_All	CL1031.Contig1_All_Gene.5164	Uncharacterized protein PF11_0207 OS=Plasmodium falciparum (isolate 3D7) OX=36329 GN=PF11_0207 PE=1 SV=2	NA	NA	NA	NA	unchange	0.165683	0.228937	0.640284	unchange
CL1031.Contig10_All	CL1031.Contig10_All_Gene.5183	Glutamic acid-rich protein OS=Plasmodium falciparum (isolate FC27 / Papua New Guinea) OX=5837 GN=GARP PE=4 SV=1	0.6864	0.791533	-0.542879	0.101531	unchange	-0.509364	5.35971e-09	8.27086	down	unchange-down
CL1031.Contig11_All	CL1031.Contig11_All_Gene.5186	Enolase-phosphatase E1 OS=Aedes aegypti OX=7159 GN=AAEL000109 PE=3 SV=1	1.1505	0.601359	0.202261	0.220866	unchange	0.494493	0.000502111	3.2992	up	unchange-up
CL1031.Contig4_All	CL1031.Contig4_All_Gene.5170	Uncharacterized protein DDB_G0286299 OS=Dictyostelium discoideum OX=44689 GN=DDB_G0286299 PE=4 SV=1	NA	NA	NA	NA	unchange	-0.551312	3.61808e-07	6.44152	down	unchange-down
CL1031.Contig5_All	CL1031.Contig5_All_Gene.5173	DNA ligase 1 OS=Dictyostelium discoideum OX=44689 GN=lig1 PE=3 SV=1	NA	NA	NA	NA	unchange	-0.850114	1.01554e-10	9.9933	down	unchange-down
CL1031.Contig6_All	CL1031.Contig6_All_Gene.5175	Uncharacterized protein DDB_G0286299 OS=Dictyostelium discoideum OX=44689 GN=DDB_G0286299 PE=4 SV=1	NA	NA	NA	NA	unchange	-1.37546	2.11003e-20	19.6757	down	unchange-down
CL1031.Contig7_All	CL1031.Contig7_All_Gene.5178	Transcriptional regulator ATRX homolog OS=Caenorhabditis elegans OX=6239 GN=xnp-1 PE=1 SV=1	NA	NA	NA	NA	unchange	-1.19124	1.46785e-36	35.8333	down	unchange-down
CL1031.Contig8_All	CL1031.Contig8_All_Gene.5179	Transcriptional regulator ATRX homolog OS=Caenorhabditis elegans OX=6239 GN=xnp-1 PE=1 SV=1	NA	NA	NA	NA	unchange	0.766055	9.06282e-14	13.0427	up	unchange-up
CL1035.Contig8_All	CL1035.Contig8_All_Gene.5214	Na(+)/H(+) exchange regulatory cofactor NHE-RF1 OS=Gallus gallus OX=9031 GN=SLC9A3R1 PE=2 SV=1	0.8031	0.173544	-0.316348	0.760591	unchange	-0.433189	0.00114067	2.94284	down	unchange-down
CL1043.Contig5_All	CL1043.Contig5_All_Gene.5237	Caprin homolog OS=Drosophila melanogaster OX=7227 GN=Capr PE=1 SV=1	1.0781	0.691909	0.108491	0.159951	unchange	0.367586	0.126515	0.897859	unchange
CL1045.Contig3_All	CL1045.Contig3_All_Gene.5244	Pantothenate kinase 1 OS=Mus musculus OX=10090 GN=Pank1 PE=1 SV=1	NA	NA	NA	NA	unchange	-0.916216	0.0972341	1.01218	unchange
CL1046.Contig3_All	CL1046.Contig3_All_Gene.5247	GMP synthase [glutamine-hydrolyzing] OS=Rattus norvegicus OX=10116 GN=Gmps PE=1 SV=1	1.2722	0.272016	0.347325	0.565405	unchange	-0.419946	1.7658e-05	4.75306	down	unchange-down
CL1049.Contig4_All	CL1049.Contig4_All_Gene.5252	Trimeric intracellular cation channel type 1B.1 OS=Caenorhabditis elegans OX=6239 GN=tric-1B.1 PE=1 SV=2	NA	NA	NA	NA	unchange	1.27416	2.27605e-132	131.643	up	unchange-up
CL1058.Contig3_All	CL1058.Contig3_All_Gene.5310	Heat shock protein beta-1 OS=Gallus gallus OX=9031 GN=HSPB1 PE=2 SV=1	1.5754	NA	0.655718	NA	unchange	-0.868742	7.02848e-54	53.1531	down	unchange-down
CL1058.Contig7_All	CL1058.Contig7_All_Gene.5314	Heat shock protein beta-1 OS=Gallus gallus OX=9031 GN=HSPB1 PE=2 SV=1	0.6024	0.181308	-0.731206	0.741583	unchange	-0.099655	0.0598515	1.22292	unchange
CL1061.Contig10_All	CL1061.Contig10_All_Gene.5367	Salivary glue protein Sgs-3 OS=Drosophila yakuba OX=7245 GN=Sgs3 PE=2 SV=3	2.1266	0.368953	1.08855	0.433029	unchange	0.227168	3.10445e-08	7.50802	up	unchange-up
CL1061.Contig14_All	CL1061.Contig14_All_Gene.5381	Tyrostaurine So31b2 [Sitophilus oryzae]	NA	NA	NA	NA	unchange	1.51354	1.32009e-273	272.879	up	unchange-up
CL1061.Contig16_All	CL1061.Contig16_All_Gene.5388	Location of vulva defective 1 OS=Caenorhabditis elegans OX=6239 GN=lov-1 PE=1 SV=4	NA	NA	NA	NA	unchange	-11.8879	6.23056e-105	104.205	down	unchange-down
CL1061.Contig18_All	CL1061.Contig18_All_Gene.5396	Heterogeneous nuclear ribonucleoprotein U-like protein 1 OS=Mus musculus OX=10090 GN=Hnrnpul1 PE=1 SV=1	1.6517	0.607264	0.723952	0.216623	unchange	0.400565	3.47058e-24	23.4596	up	unchange-up
CL1061.Contig2_All	CL1061.Contig2_All_Gene.5336	Salivary glue protein Sgs-3 OS=Drosophila melanogaster OX=7227 GN=Sgs3 PE=2 SV=1	NA	NA	NA	NA	unchange	0.0430057	0.548121	0.261124	unchange
CL1061.Contig3_All	CL1061.Contig3_All_Gene.5339	Location of vulva defective 1 OS=Caenorhabditis elegans OX=6239 GN=lov-1 PE=1 SV=4	4.0304	0.160068	2.01092	0.795695	unchange	0.123769	0.0125692	1.90069	up	unchange-up
CL1061.Contig4_All	CL1061.Contig4_All_Gene.5343	Location of vulva defective 1 OS=Caenorhabditis elegans OX=6239 GN=lov-1 PE=1 SV=4	NA	NA	NA	NA	unchange	-1.76639	2.16351e-129	128.665	down	unchange-down
CL1061.Contig5_All	CL1061.Contig5_All_Gene.5348	Prisilkin-39 OS=Pinctada fucata OX=50426 PE=1 SV=1	NA	NA	NA	NA	unchange	2.0205	5.09956e-279	278.292	up	unchange-up
CL1061.Contig7_All	CL1061.Contig7_All_Gene.5356	Probable maltase-glucoamylase 2 OS=Homo sapiens OX=9606 GN=MGAM2 PE=2 SV=3	2.2966	0.202415	1.1995	0.693758	unchange	2.67506	0	Inf	up	unchange-up
CL1061.Contig8_All	CL1061.Contig8_All_Gene.5360	Salivary glue protein Sgs-3 OS=Drosophila melanogaster OX=7227 GN=Sgs3 PE=2 SV=1	NA	NA	NA	NA	unchange	-0.0977645	0.0232788	1.63304	down	unchange-down
CL1062.Contig7_All	CL1062.Contig7_All_Gene.5424	Dolichyl-diphosphooligosaccharide--protein glycosyltransferase subunit STT3A OS=Mus musculus OX=10090 GN=Stt3a PE=1 SV=1	1.5419	NA	0.624709	NA	unchange	0.174489	0.2522	0.598255	unchange
CL1068.Contig4_All	CL1068.Contig4_All_Gene.5480	Vesicle-trafficking protein SEC22b-B OS=Danio rerio OX=7955 GN=sec22bb PE=2 SV=1	0.9693	0.956027	-0.0449848	0.01953	unchange	0.0421183	0.893388	0.0489599	unchange
CL1071.Contig3_All	CL1071.Contig3_All_Gene.5495	Talin-1 OS=Homo sapiens OX=9606 GN=TLN1 PE=1 SV=3	0.5886	0.410098	-0.764641	0.387112	unchange	-1.43106	3.87161e-19	18.4121	down	unchange-down
CL1071.Contig6_All	CL1071.Contig6_All_Gene.5498	Talin-1 OS=Gallus gallus OX=9031 GN=TLN1 PE=1 SV=2	0.8479	0.507799	-0.238034	0.294308	unchange	-0.298348	2.61672e-12	11.5822	down	unchange-down
CL1075.Contig2_All	CL1075.Contig2_All_Gene.5527	THAP domain-containing protein 4 OS=Rattus norvegicus OX=10116 GN=Thap4 PE=2 SV=1	NA	NA	NA	NA	unchange	1.7684	0.000167114	3.77699	up	unchange-up
CL1075.Contig3_All	CL1075.Contig3_All_Gene.5528	THAP domain-containing protein 4 OS=Rattus norvegicus OX=10116 GN=Thap4 PE=2 SV=1	0.9879	0.995378	-0.0175631	0.00201206	unchange	0.0537371	0.928283	0.0323195	unchange
CL1078.Contig2_All	CL1078.Contig2_All_Gene.5536	Solute carrier family 35 member F6 OS=Pongo abelii OX=9601 GN=SLC35F6 PE=2 SV=1	1.5052	0.256259	0.589955	0.591322	unchange	-0.980931	1.30357e-18	17.8849	down	unchange-down
CL1081.Contig5_All	CL1081.Contig5_All_Gene.5557	Cilia- and flagella-associated protein 251 OS=Mus musculus OX=10090 GN=Wdr66 PE=1 SV=1	2.2039	0.241909	1.14006	0.616349	unchange	-0.470582	6.8409e-07	6.16489	down	unchange-down
CL1083.Contig1_All	CL1083.Contig1_All_Gene.5565	Triosephosphate isomerase OS=Bombyx mori OX=7091 GN=Tpi PE=1 SV=2	0.199	NA	-2.32916	NA	unchange	-8.00044	7.96439e-26	25.0988	down	unchange-down
CL1083.Contig3_All	CL1083.Contig3_All_Gene.5567	Triosephosphate isomerase OS=Bombyx mori OX=7091 GN=Tpi PE=1 SV=2	0.7987	0.432864	-0.324274	0.363648	unchange	-0.598399	1.97305e-24	23.7049	down	unchange-down
CL1083.Contig4_All	CL1083.Contig4_All_Gene.5568	Triosephosphate isomerase OS=Bombyx mori OX=7091 GN=Tpi PE=1 SV=2	0.8136	0.353848	-0.297608	0.451183	unchange	0.0873293	0.437727	0.358796	unchange
CL1086.Contig3_All	CL1086.Contig3_All_Gene.5584	Mitochondrial fission 1 protein OS=Homo sapiens OX=9606 GN=FIS1 PE=1 SV=2	1.0086	0.808116	0.0123541	0.0925264	unchange	-0.784799	3.02396e-07	6.51942	down	unchange-down
CL1087.Contig1_All	CL1087.Contig1_All_Gene.5587	Ubiquitin thioesterase otubain-like OS=Drosophila melanogaster OX=7227 GN=CG4968 PE=2 SV=1	0.8672	0.478417	-0.205563	0.320193	unchange	0.331225	0.000826072	3.08298	up	unchange-up
CL1091.Contig10_All	CL1091.Contig10_All_Gene.5618	Myosin heavy chain, muscle OS=Drosophila melanogaster OX=7227 GN=Mhc PE=1 SV=4	1.2499	0.702956	0.321813	0.153072	unchange	10.0869	0	Inf	up	unchange-up
CL1091.Contig12_All	CL1091.Contig12_All_Gene.5629	Myosin heavy chain, muscle OS=Drosophila melanogaster OX=7227 GN=Mhc PE=1 SV=4	0.9532	0.978047	-0.0691491	0.00964025	unchange	-1.67106	2.0084e-286	285.697	down	unchange-down
CL1091.Contig13_All	CL1091.Contig13_All_Gene.5632	Myosin heavy chain, muscle OS=Drosophila melanogaster OX=7227 GN=Mhc PE=1 SV=4	NA	NA	NA	NA	unchange	2.32968	0	Inf	up	unchange-up
CL1091.Contig14_All	CL1091.Contig14_All_Gene.5641	Myosin heavy chain, muscle OS=Drosophila melanogaster OX=7227 GN=Mhc PE=1 SV=4	0.8515	0.742073	-0.231922	0.129554	unchange	-2.58644	1.31913e-206	205.88	down	unchange-down
CL1091.Contig17_All	CL1091.Contig17_All_Gene.5660	Myosin heavy chain, muscle OS=Drosophila melanogaster OX=7227 GN=Mhc PE=1 SV=4	0.2026	0.0755332	-2.30329	1.12186	unchange	-0.410407	1.48551e-26	25.8281	down	unchange-down
CL1091.Contig19_All	CL1091.Contig19_All_Gene.5676	Myosin heavy chain, muscle OS=Drosophila melanogaster OX=7227 GN=Mhc PE=1 SV=4	NA	NA	NA	NA	unchange	-0.780148	5.34689e-127	126.272	down	unchange-down
CL1091.Contig7_All	CL1091.Contig7_All_Gene.5603	Myosin heavy chain, striated muscle OS=Argopecten irradians OX=31199 PE=1 SV=1	NA	NA	NA	NA	unchange	-0.833119	2.92718e-121	120.534	down	unchange-down
CL1091.Contig8_All	CL1091.Contig8_All_Gene.5607	Myosin heavy chain, muscle OS=Drosophila melanogaster OX=7227 GN=Mhc PE=1 SV=4	1.0196	0.772821	0.0280033	0.111921	unchange	-0.045288	0.474162	0.324073	unchange
CL1091.Contig9_All	CL1091.Contig9_All_Gene.5616	Myosin heavy chain, muscle OS=Drosophila melanogaster OX=7227 GN=Mhc PE=1 SV=4	NA	NA	NA	NA	unchange	-1.54622	2.42086e-63	62.616	down	unchange-down
CL110.Contig2_All	CL110.Contig2_All_Gene.680	Very long-chain-fatty-acid--CoA ligase bubblegum OS=Drosophila melanogaster OX=7227 GN=bgm PE=2 SV=1	1.4173	0.0758549	0.503145	1.12002	unchange	-0.560741	3.36863e-23	22.4725	down	unchange-down
CL110.Contig3_All	CL110.Contig3_All_Gene.682	Very long-chain-fatty-acid--CoA ligase bubblegum OS=Drosophila melanogaster OX=7227 GN=bgm PE=2 SV=1	NA	NA	NA	NA	unchange	-7.23665	4.03915e-75	74.3937	down	unchange-down
CL1100.Contig5_All	CL1100.Contig5_All_Gene.5759	Annexin B9 OS=Drosophila melanogaster OX=7227 GN=AnxB9 PE=2 SV=2	NA	NA	NA	NA	unchange	-0.486049	5.21391e-12	11.2828	down	unchange-down
CL1100.Contig6_All	CL1100.Contig6_All_Gene.5761	Annexin B9 OS=Drosophila melanogaster OX=7227 GN=AnxB9 PE=2 SV=2	0.5999	0.141456	-0.737206	0.84938	unchange	-0.11941	0.258491	0.587554	unchange
CL1101.Contig1_All	CL1101.Contig1_All_Gene.5763	Presequence protease, mitochondrial OS=Drosophila melanogaster OX=7227 GN=CG3107 PE=2 SV=2	NA	NA	NA	NA	unchange	-5.53515	6.4566e-10	9.19	down	unchange-down
CL1101.Contig3_All	CL1101.Contig3_All_Gene.5767	Presequence protease, mitochondrial OS=Drosophila melanogaster OX=7227 GN=CG3107 PE=2 SV=2	0.5442	0.129093	-0.877791	0.889096	unchange	-0.334234	0.00665631	2.17677	down	unchange-down
CL1102.Contig9_All	CL1102.Contig9_All_Gene.5778	Aminopeptidase N OS=Bos taurus OX=9913 GN=ANPEP PE=2 SV=4	2.6031	0.193895	1.38023	0.712434	unchange	-0.607748	0.102365	0.989847	unchange
CL1103.Contig5_All	CL1103.Contig5_All_Gene.5786	Septin-1 OS=Drosophila melanogaster OX=7227 GN=Sep1 PE=1 SV=1	2.5252	NA	1.3364	NA	unchange	0.676867	0.127501	0.894488	unchange
CL1106.Contig1_All	CL1106.Contig1_All_Gene.5789	hypothetical protein D910_00692 [Dendroctonus ponderosae]	NA	NA	NA	NA	unchange	-2.7059	5.25387e-156	155.28	down	unchange-down
CL1106.Contig2_All	CL1106.Contig2_All_Gene.5790	hypothetical protein D910_00692 [Dendroctonus ponderosae]	0.8555	0.689288	-0.22516	0.161599	unchange	-1.36884	4.48241e-49	48.3485	down	unchange-down
CL1106.Contig3_All	CL1106.Contig3_All_Gene.5791	hypothetical protein D910_00692 [Dendroctonus ponderosae]	NA	NA	NA	NA	unchange	-5.4906	0	Inf	down	unchange-down
CL1106.Contig4_All	CL1106.Contig4_All_Gene.5792	hypothetical protein D910_00692 [Dendroctonus ponderosae]	0.6483	0.588306	-0.625267	0.230396	unchange	-1.89652	0	Inf	down	unchange-down
CL1106.Contig5_All	CL1106.Contig5_All_Gene.5794	hypothetical protein D910_00692 [Dendroctonus ponderosae]	0.6491	0.594996	-0.623487	0.225486	unchange	-2.75009	1.7123e-108	107.766	down	unchange-down
CL1109.Contig2_All	CL1109.Contig2_All_Gene.5804	Dipeptidyl peptidase 3 OS=Drosophila melanogaster OX=7227 GN=DppIII PE=2 SV=2	1.0224	0.922691	0.0319597	0.0349435	unchange	-0.672071	0.0395535	1.40282	down	unchange-down
CL1109.Contig3_All	CL1109.Contig3_All_Gene.5805	Dipeptidyl peptidase 3 OS=Drosophila melanogaster OX=7227 GN=DppIII PE=2 SV=2	0.9468	0.604558	-0.0788684	0.218562	unchange	-0.168516	0.0357096	1.44722	down	unchange-down
CL1119.Contig1_All	CL1119.Contig1_All_Gene.5823	Actin-related protein 2/3 complex subunit 5-C OS=Xenopus laevis OX=8355 GN=arpc5-c PE=2 SV=1	1.3349	0.302704	0.416732	0.518981	unchange	-0.603813	0.0004751	3.32322	down	unchange-down
CL1122.Contig1_All	CL1122.Contig1_All_Gene.5828	Sorbitol dehydrogenase OS=Bos taurus OX=9913 GN=SORD PE=2 SV=3	0.5045	0.486282	-0.987074	0.313112	unchange	0.268729	0.000110191	3.95785	up	unchange-up
CL1122.Contig2_All	CL1122.Contig2_All_Gene.5829	Sorbitol dehydrogenase OS=Bos taurus OX=9913 GN=SORD PE=2 SV=3	0.88	0.709732	-0.184425	0.148905	unchange	-0.0539991	0.628982	0.201362	unchange
CL1122.Contig3_All	CL1122.Contig3_All_Gene.5830	Sorbitol dehydrogenase OS=Bos taurus OX=9913 GN=SORD PE=2 SV=3	NA	NA	NA	NA	unchange	2.00433	2.95565e-12	11.5293	up	unchange-up
CL1124.Contig2_All	CL1124.Contig2_All_Gene.5847	C-type lectin domain family 2 member L OS=Homo sapiens OX=9606 GN=CLEC2L PE=3 SV=1	1.1586	0.673726	0.212383	0.171517	unchange	-1.30036	1.93442e-10	9.71345	down	unchange-down
CL1125.Contig1_All	CL1125.Contig1_All_Gene.5848	Ras-related protein Rab-1A OS=Lymnaea stagnalis OX=6523 GN=RAB1A PE=2 SV=1	1.0876	0.355222	0.121148	0.4495	unchange	0.00740516	0.952631	0.0210753	unchange
CL1130.Contig9_All	CL1130.Contig9_All_Gene.5862	Mitochondrial import receptor subunit TOM40 homolog 1 OS=Drosophila melanogaster OX=7227 GN=Tom40 PE=2 SV=2	1.0884	0.625122	0.122209	0.204035	unchange	0.518546	0.724879	0.139734	unchange
CL1132.Contig7_All	CL1132.Contig7_All_Gene.5881	Elongin-C OS=Bos taurus OX=9913 GN=ELOC PE=3 SV=1	0.5532	0.239384	-0.854127	0.620904	unchange	1.28823	3.14601e-23	22.5022	up	unchange-up
CL1145.Contig2_All	CL1145.Contig2_All_Gene.5925	PREDICTED: uncharacterized protein LOC109537982 isoform X1 [Dendroctonus ponderosae];AEE62937.1 unknown [Dendroctonus ponderosae];ENN76789.1 hypothetical protein YQE_06630, partial [Dendroctonus ponderosae];ERL94724.1 hypothetical protein D910_11998 [Dendroctonus ponderosae]	0.7504	0.22055	-0.414268	0.656492	unchange	0.471772	2.7743e-12	11.5568	up	unchange-up
CL1147.Contig4_All	CL1147.Contig4_All_Gene.5933	Electron transfer flavoprotein-ubiquinone oxidoreductase, mitochondrial OS=Mus musculus OX=10090 GN=Etfdh PE=1 SV=1	1.0592	0.762898	0.082975	0.117534	unchange	-1.99668	1.69825e-97	96.77	down	unchange-down
CL1150.Contig4_All	CL1150.Contig4_All_Gene.5943	60S ribosomal protein L17 OS=Agriotes lineatus OX=292458 GN=RpL17 PE=2 SV=1	1.6616	0.125088	0.732573	0.902784	unchange	0.027539	0.614325	0.211602	unchange
CL1151.Contig1_All	CL1151.Contig1_All_Gene.5944	60S ribosomal protein L8 OS=Spodoptera frugiperda OX=7108 GN=RpL8 PE=2 SV=1	1.5889	0.0566086	0.668028	1.24712	unchange	-8.00751	7.0479e-121	120.152	down	unchange-down
CL1153.Contig7_All	CL1153.Contig7_All_Gene.5957	Tumor protein D54 OS=Homo sapiens OX=9606 GN=TPD52L2 PE=1 SV=2	1.1624	0.301631	0.217107	0.520524	unchange	0.333027	0.0714667	1.1459	unchange
CL1153.Contig9_All	CL1153.Contig9_All_Gene.5961	Tumor protein D54 OS=Homo sapiens OX=9606 GN=TPD52L2 PE=1 SV=2	NA	NA	NA	NA	unchange	0.501408	3.20696e-06	5.49391	up	unchange-up
CL1155.Contig2_All	CL1155.Contig2_All_Gene.5969	Serine/arginine-rich splicing factor 4 OS=Homo sapiens OX=9606 GN=SRSF4 PE=1 SV=2	NA	NA	NA	NA	unchange	0.24841	0.415236	0.381705	unchange
CL1162.Contig4_All	CL1162.Contig4_All_Gene.5990	Microsomal glutathione S-transferase 1 OS=Bos taurus OX=9913 GN=MGST1 PE=2 SV=1	NA	NA	NA	NA	unchange	-6.81907	6.61999e-17	16.1791	down	unchange-down
CL1162.Contig7_All	CL1162.Contig7_All_Gene.5993	Microsomal glutathione S-transferase 1 OS=Homo sapiens OX=9606 GN=MGST1 PE=1 SV=1	1.3912	0.245187	0.47633	0.610503	unchange	1.11601	0.00304327	2.51666	up	unchange-up
CL1165.Contig4_All	CL1165.Contig4_All_Gene.6004	Ras-related protein Rab-11A OS=Rattus norvegicus OX=10116 GN=Rab11a PE=1 SV=3	0.9116	0.65098	-0.133527	0.186432	unchange	-0.290388	0.0284382	1.5461	down	unchange-down
CL1166.Contig3_All	CL1166.Contig3_All_Gene.6007	PREDICTED: uncharacterized protein LOC109544620 isoform X2 [Dendroctonus ponderosae]	NA	NA	NA	NA	unchange	0.390566	0.0274775	1.56102	up	unchange-up
CL1167.Contig6_All	CL1167.Contig6_All_Gene.6013	Galectin-6 OS=Mus musculus OX=10090 GN=Lgals6 PE=2 SV=1	0.7326	0.302148	-0.448902	0.51978	unchange	-0.657557	0.000299368	3.52379	down	unchange-down
CL1168.Contig3_All	CL1168.Contig3_All_Gene.6016	Phosphoenolpyruvate carboxykinase [GTP] OS=Drosophila melanogaster OX=7227 GN=Pepck PE=2 SV=2	1.0827	0.622554	0.114634	0.205823	unchange	-0.727459	5.58111e-85	84.2533	down	unchange-down
CL1169.Contig2_All	CL1169.Contig2_All_Gene.6028	UPF0183 protein CG7083 OS=Drosophila melanogaster OX=7227 GN=CG7083 PE=2 SV=1	NA	NA	NA	NA	unchange	0.164371	0.509819	0.292584	unchange
CL1171.Contig1_All	CL1171.Contig1_All_Gene.6032	hypothetical protein D910_10941 [Dendroctonus ponderosae]	NA	NA	NA	NA	unchange	-6.27841	2.24341e-31	30.6491	down	unchange-down
CL1171.Contig2_All	CL1171.Contig2_All_Gene.6033	hypothetical protein D910_10941 [Dendroctonus ponderosae]	NA	NA	NA	NA	unchange	0.979354	3.69839e-28	27.432	up	unchange-up
CL1171.Contig3_All	CL1171.Contig3_All_Gene.6035	hypothetical protein D910_10941 [Dendroctonus ponderosae]	1.4913	0.25292	0.576571	0.597016	unchange	-0.460319	9.22289e-12	11.0351	down	unchange-down
CL1173.Contig2_All	CL1173.Contig2_All_Gene.6042	Sugar transporter SWEET1 OS=Caenorhabditis elegans OX=6239 GN=swt-1 PE=3 SV=1	NA	NA	NA	NA	unchange	-0.606413	0.0546436	1.26246	unchange
CL1177.Contig1_All	CL1177.Contig1_All_Gene.6064	Venom serine carboxypeptidase OS=Apis mellifera OX=7460 PE=2 SV=1	NA	NA	NA	NA	unchange	1.09833	2.38335e-36	35.6228	up	unchange-up
CL1177.Contig5_All	CL1177.Contig5_All_Gene.6068	Venom serine carboxypeptidase OS=Apis mellifera OX=7460 PE=2 SV=1	0.7991	0.954215	-0.323552	0.0203538	unchange	0.376572	0.000339161	3.46959	up	unchange-up
CL1177.Contig6_All	CL1177.Contig6_All_Gene.6069	Venom serine carboxypeptidase OS=Apis mellifera OX=7460 PE=2 SV=1	0.9677	0.833009	-0.0473682	0.0793505	unchange	-1.03742	4.59182e-87	86.338	down	unchange-down
CL118.Contig2_All	CL118.Contig2_All_Gene.727	Phosphoserine phosphatase OS=Rattus norvegicus OX=10116 GN=Psph PE=2 SV=1	0.8994	0.479831	-0.152965	0.318912	unchange	0.101359	0.437188	0.359332	unchange
CL1182.Contig2_All	CL1182.Contig2_All_Gene.6082	General odorant-binding protein 56d OS=Drosophila melanogaster OX=7227 GN=Obp56d PE=1 SV=2	NA	NA	NA	NA	unchange	-0.271419	0.000101189	3.99487	down	unchange-down
CL1186.Contig2_All	CL1186.Contig2_All_Gene.6106	Puratrophin-1 OS=Homo sapiens OX=9606 GN=PLEKHG4 PE=1 SV=1	NA	NA	NA	NA	unchange	-0.468554	0.00234443	2.62996	down	unchange-down
CL1189.Contig1_All	CL1189.Contig1_All_Gene.6119	Thioredoxin reductase 1, mitochondrial OS=Drosophila melanogaster OX=7227 GN=Trxr-1 PE=1 SV=2	NA	NA	NA	NA	unchange	-6.56627	3.7882e-35	34.4216	down	unchange-down
CL1189.Contig3_All	CL1189.Contig3_All_Gene.6122	Thioredoxin reductase 1, mitochondrial OS=Drosophila melanogaster OX=7227 GN=Trxr-1 PE=1 SV=2	0.5824	NA	-0.779918	NA	unchange	0.810776	2.69718e-12	11.5691	up	unchange-up
CL1189.Contig4_All	CL1189.Contig4_All_Gene.6124	Thioredoxin reductase 1, mitochondrial OS=Drosophila melanogaster OX=7227 GN=Trxr-1 PE=1 SV=2	0.5741	NA	-0.800626	NA	unchange	0.453164	2.52946e-05	4.59697	up	unchange-up
CL1189.Contig5_All	CL1189.Contig5_All_Gene.6126	Thioredoxin reductase 1, mitochondrial OS=Drosophila melanogaster OX=7227 GN=Trxr-1 PE=1 SV=2	0.9806	0.938433	-0.0282633	0.0275969	unchange	-0.381231	7.15037e-06	5.14567	down	unchange-down
CL1191.Contig5_All	CL1191.Contig5_All_Gene.6137	GATA zinc finger domain-containing protein 10 OS=Dictyostelium discoideum OX=44689 GN=gtaJ PE=4 SV=1	NA	NA	NA	NA	unchange	-0.0603185	0.897327	0.0470493	unchange
CL1191.Contig9_All	CL1191.Contig9_All_Gene.6145	General transcriptional corepressor trfA OS=Dictyostelium discoideum OX=44689 GN=trfA PE=2 SV=1	1.456	0.259075	0.54201	0.586575	unchange	0.0852485	0.655079	0.183706	unchange
CL1201.Contig3_All	CL1201.Contig3_All_Gene.6168	Testin OS=Mustela putorius furo OX=9669 GN=TES PE=3 SV=1	NA	NA	NA	NA	unchange	-0.439413	0.0113578	1.9447	down	unchange-down
CL1203.Contig2_All	CL1203.Contig2_All_Gene.6186	Delta-1-pyrroline-5-carboxylate dehydrogenase, mitochondrial OS=Bos taurus OX=9913 GN=ALDH4A1 PE=2 SV=1	0.3669	0.00656952	-1.44654	2.18247	down	-0.573081	3.57627e-29	28.4466	down	down-down
CL1203.Contig5_All	CL1203.Contig5_All_Gene.6188	Delta-1-pyrroline-5-carboxylate dehydrogenase, mitochondrial OS=Homo sapiens OX=9606 GN=ALDH4A1 PE=1 SV=3	NA	NA	NA	NA	unchange	-1.09411	7.93033e-86	85.1007	down	unchange-down
CL1203.Contig6_All	CL1203.Contig6_All_Gene.6190	Delta-1-pyrroline-5-carboxylate dehydrogenase, mitochondrial OS=Homo sapiens OX=9606 GN=ALDH4A1 PE=1 SV=3	NA	NA	NA	NA	unchange	-1.34691	1.07742e-75	74.9676	down	unchange-down
CL1206.Contig6_All	CL1206.Contig6_All_Gene.6202	PREDICTED: uncharacterized protein LOC109539283 [Dendroctonus ponderosae];ENN75744.1 hypothetical protein YQE_07704, partial [Dendroctonus ponderosae]	NA	NA	NA	NA	unchange	-2.90629	9.08528e-08	7.04166	down	unchange-down
CL1210.Contig2_All	CL1210.Contig2_All_Gene.6211	Protein odr-4 homolog OS=Mus musculus OX=10090 GN=Odr4 PE=1 SV=2	1.6623	0.0326964	0.733181	1.4855	up	1.18387	4.07747e-19	18.3896	up	up-up
CL1212.Contig4_All	CL1212.Contig4_All_Gene.6218	hypothetical protein	NA	NA	NA	NA	unchange	7.14716	3.5026e-19	18.4556	up	unchange-up
CL1214.Contig3_All	CL1214.Contig3_All_Gene.6223	Long-chain fatty acid transport protein 1 OS=Rattus norvegicus OX=10116 GN=Slc27a1 PE=2 SV=1	NA	NA	NA	NA	unchange	-0.439108	1.19194e-05	4.92374	down	unchange-down
CL1214.Contig4_All	CL1214.Contig4_All_Gene.6224	Long-chain fatty acid transport protein 1 OS=Mus musculus OX=10090 GN=Slc27a1 PE=1 SV=1	NA	NA	NA	NA	unchange	-0.428998	3.02666e-07	6.51904	down	unchange-down
CL1217.Contig1_All	CL1217.Contig1_All_Gene.6228	RNA transcription, translation and transport factor protein OS=Homo sapiens OX=9606 GN=RTRAF PE=1 SV=1	0.7995	NA	-0.32283	NA	unchange	0.238907	0.0470216	1.3277	up	unchange-up
CL1218.Contig5_All	CL1218.Contig5_All_Gene.6234	Myosin heavy chain 95F OS=Drosophila melanogaster OX=7227 GN=jar PE=2 SV=4	1.2327	NA	0.301822	NA	unchange	-0.494336	0.00277132	2.55731	down	unchange-down
CL1219.Contig2_All	CL1219.Contig2_All_Gene.6237	Soma ferritin OS=Lymnaea stagnalis OX=6523 PE=2 SV=2	NA	NA	NA	NA	unchange	-2.47402	0	Inf	down	unchange-down
CL1219.Contig4_All	CL1219.Contig4_All_Gene.6241	Soma ferritin OS=Lymnaea stagnalis OX=6523 PE=2 SV=2	0.8405	0.844603	-0.25068	0.0733474	unchange	-0.0481662	0.378374	0.422079	unchange
CL1221.Contig1_All	CL1221.Contig1_All_Gene.6245	UTP--glucose-1-phosphate uridylyltransferase OS=Bos taurus OX=9913 GN=UGP2 PE=1 SV=2	0.8398	NA	-0.251882	NA	unchange	-5.1128	1.55414e-53	52.8085	down	unchange-down
CL1221.Contig4_All	CL1221.Contig4_All_Gene.6253	UTP--glucose-1-phosphate uridylyltransferase OS=Bos taurus OX=9913 GN=UGP2 PE=1 SV=2	1.1655	0.521947	0.220949	0.282373	unchange	1.16573	4.42285e-65	64.3543	up	unchange-up
CL1224.Contig2_All	CL1224.Contig2_All_Gene.6263	Glycogen debranching enzyme OS=Equus caballus OX=9796 GN=AGL PE=2 SV=1	1.3048	0.367469	0.383829	0.434779	unchange	0.207118	0.00337312	2.47197	up	unchange-up
CL1224.Contig3_All	CL1224.Contig3_All_Gene.6266	Glycogen debranching enzyme OS=Equus caballus OX=9796 GN=AGL PE=2 SV=1	0.767	NA	-0.382702	NA	unchange	-1.02526	4.6815e-46	45.3296	down	unchange-down
CL1227.Contig1_All	CL1227.Contig1_All_Gene.6274	putative odorant-binding protein 9 [Anthonomus grandis]	NA	NA	NA	NA	unchange	-9.12851	5.7515e-62	61.2402	down	unchange-down
CL1227.Contig2_All	CL1227.Contig2_All_Gene.6276	putative odorant-binding protein 9 [Anthonomus grandis]	1.4407	0.130559	0.52677	0.884192	unchange	-0.190061	0.0003218	3.49241	down	unchange-down
CL1228.Contig2_All	CL1228.Contig2_All_Gene.6279	Cyclin-dependent-like kinase 5 OS=Xenopus laevis OX=8355 GN=cdk5 PE=2 SV=1	NA	NA	NA	NA	unchange	-0.243162	0.495058	0.305344	unchange
CL1233.Contig2_All	CL1233.Contig2_All_Gene.6286	Delta-1-pyrroline-5-carboxylate synthase OS=Mus musculus OX=10090 GN=Aldh18a1 PE=1 SV=2	1.0705	0.834066	0.0982848	0.0787998	unchange	-1.61235	1.52004e-280	279.818	down	unchange-down
CL1234.Contig16_All	CL1234.Contig16_All_Gene.6309	Tropomodulin OS=Caenorhabditis elegans OX=6239 GN=unc-94 PE=1 SV=2	NA	NA	NA	NA	unchange	-0.20008	0.684435	0.164668	unchange
CL1234.Contig29_All	CL1234.Contig29_All_Gene.6330	Tropomodulin OS=Caenorhabditis elegans OX=6239 GN=unc-94 PE=1 SV=2	0.6021	0.116771	-0.731925	0.932664	unchange	-0.454558	0.00246246	2.60863	down	unchange-down
CL1235.Contig1_All	CL1235.Contig1_All_Gene.6333	PREDICTED: transforming growth factor-beta-induced protein ig-h3 [Dendroctonus ponderosae]	NA	NA	NA	NA	unchange	-6.56269	2.58195e-15	14.5881	down	unchange-down
CL1235.Contig2_All	CL1235.Contig2_All_Gene.6335	Transforming growth factor-beta-induced protein ig-h3 OS=Oryctolagus cuniculus OX=9986 GN=TGFBI PE=2 SV=2	NA	NA	NA	NA	unchange	0.252162	0.0506013	1.29584	unchange
CL1235.Contig3_All	CL1235.Contig3_All_Gene.6336	Periostin OS=Homo sapiens OX=9606 GN=POSTN PE=1 SV=2	3.1791	0.127688	1.66862	0.893849	unchange	-0.0775903	0.44339	0.353214	unchange
CL1235.Contig4_All	CL1235.Contig4_All_Gene.6338	Periostin OS=Homo sapiens OX=9606 GN=POSTN PE=1 SV=2	2.1152	0.0188824	1.08079	1.72394	up	0.746601	8.84573e-83	82.0533	up	up-up
CL1237.Contig2_All	CL1237.Contig2_All_Gene.6345	Dehydrogenase/reductase SDR family member 11 OS=Mus musculus OX=10090 GN=Dhrs11 PE=1 SV=1	NA	NA	NA	NA	unchange	0.71257	0.00194267	2.7116	up	unchange-up
CL1240.Contig2_All	CL1240.Contig2_All_Gene.6362	Methylthioribose-1-phosphate isomerase OS=Drosophila willistoni OX=7260 GN=GK22419 PE=3 SV=1	0.986	0.952052	-0.0203404	0.0213394	unchange	-2.35797	4.8781e-45	44.3117	down	unchange-down
CL1240.Contig3_All	CL1240.Contig3_All_Gene.6364	Methylthioribose-1-phosphate isomerase OS=Drosophila willistoni OX=7260 GN=GK22419 PE=3 SV=1	NA	NA	NA	NA	unchange	-0.0144135	0.901318	0.0451219	unchange
CL1241.Contig1_All	CL1241.Contig1_All_Gene.6366	Ejaculatory bulb-specific protein 3 OS=Drosophila melanogaster OX=7227 GN=EbpIII PE=2 SV=2	NA	NA	NA	NA	unchange	-7.69157	0	Inf	down	unchange-down
CL1241.Contig2_All	CL1241.Contig2_All_Gene.6368	Ejaculatory bulb-specific protein 3 OS=Drosophila melanogaster OX=7227 GN=EbpIII PE=2 SV=2	0.9959	0.873956	-0.00592721	0.0585104	unchange	-1.79733	0	Inf	down	unchange-down
CL1241.Contig3_All	CL1241.Contig3_All_Gene.6370	Ejaculatory bulb-specific protein 3 OS=Drosophila melanogaster OX=7227 GN=EbpIII PE=2 SV=2	0.2203	NA	-2.18246	NA	unchange	-0.57068	1.22947e-40	39.9103	down	unchange-down
CL1246.Contig3_All	CL1246.Contig3_All_Gene.6387	Clathrin interactor 1 OS=Mus musculus OX=10090 GN=Clint1 PE=1 SV=2	NA	NA	NA	NA	unchange	-0.28357	0.280962	0.551353	unchange
CL126.Contig1_All	CL126.Contig1_All_Gene.745	DnaJ protein homolog 1 OS=Drosophila melanogaster OX=7227 GN=DnaJ-1 PE=1 SV=3	1.0285	0.822525	0.0405418	0.0848511	unchange	-0.325381	0.00102072	2.99109	down	unchange-down
CL1261.Contig2_All	CL1261.Contig2_All_Gene.6461	uncharacterized protein LOC111029454 [Myzus persicae]	0.9844	0.967175	-0.0226834	0.0144949	unchange	0.775133	0.00724342	2.14006	up	unchange-up
CL1265.Contig1_All	CL1265.Contig1_All_Gene.6480	Larval cuticle protein 16/17 OS=Manduca sexta OX=7130 GN=LCP16/17 PE=2 SV=1	NA	NA	NA	NA	unchange	-2.04211	4.68707e-48	47.3291	down	unchange-down
CL1265.Contig2_All	CL1265.Contig2_All_Gene.6481	Larval cuticle protein 16/17 OS=Manduca sexta OX=7130 GN=LCP16/17 PE=2 SV=1	0.5732	0.193817	-0.802889	0.712609	unchange	-0.962745	1.74808e-68	67.7574	down	unchange-down
CL1265.Contig3_All	CL1265.Contig3_All_Gene.6482	Larval cuticle protein 1 OS=Helicoverpa armigera OX=29058 GN=LCP1 PE=3 SV=1	0.6299	0.255569	-0.666805	0.592492	unchange	1.28814	5.88268e-26	25.2304	up	unchange-up
CL1268.Contig2_All	CL1268.Contig2_All_Gene.6486	GDP-L-fucose synthase OS=Homo sapiens OX=9606 GN=TSTA3 PE=1 SV=1	1.0197	0.91807	0.0281448	0.0371244	unchange	-0.610178	0.0156012	1.80684	down	unchange-down
CL1269.Contig2_All	CL1269.Contig2_All_Gene.6490	Poly [ADP-ribose] polymerase tankyrase-2 OS=Mus musculus OX=10090 GN=Tnks2 PE=2 SV=2	NA	NA	NA	NA	unchange	-0.282222	0.135076	0.869421	unchange
CL1274.Contig1_All	CL1274.Contig1_All_Gene.6508	hypothetical protein YQE_08588, partial [Dendroctonus ponderosae]	1.4562	NA	0.542209	NA	unchange	0.275651	0.434709	0.361801	unchange
CL1285.Contig2_All	CL1285.Contig2_All_Gene.6543	Enhancer of mRNA-decapping protein 4 homolog OS=Drosophila melanogaster OX=7227 GN=Ge-1 PE=1 SV=2	1.7191	NA	0.781653	NA	unchange	-0.125213	0.343497	0.464077	unchange
CL1286.Contig2_All	CL1286.Contig2_All_Gene.6546	Huntingtin-interacting protein K OS=Homo sapiens OX=9606 GN=HYPK PE=1 SV=2	0.877	NA	-0.189351	NA	unchange	-0.629257	0.000360825	3.4427	down	unchange-down
CL1288.Contig2_All	CL1288.Contig2_All_Gene.6551	Retinol dehydrogenase 12 OS=Mus musculus OX=10090 GN=Rdh12 PE=2 SV=1	1.2797	0.179308	0.355806	0.7464	unchange	0.623635	0.294277	0.531243	unchange
CL1288.Contig4_All	CL1288.Contig4_All_Gene.6553	Retinol dehydrogenase 11 OS=Mus musculus OX=10090 GN=Rdh11 PE=1 SV=2	5.1261	0.0212153	2.35786	1.67335	up	0.175276	0.0998348	1.00072	unchange	up-unchange
CL1291.Contig2_All	CL1291.Contig2_All_Gene.6568	NAD(P)H-hydrate epimerase OS=Drosophila mojavensis OX=7230 GN=GI11178 PE=3 SV=1	NA	NA	NA	NA	unchange	0.459851	0.0206012	1.68611	up	unchange-up
CL1293.Contig3_All	CL1293.Contig3_All_Gene.6577	WW domain-binding protein 2 OS=Mus musculus OX=10090 GN=Wbp2 PE=1 SV=1	NA	NA	NA	NA	unchange	1.13376	4.08215e-45	44.3891	up	unchange-up
CL1299.Contig1_All	CL1299.Contig1_All_Gene.6595	Ganglioside-induced differentiation-associated protein 1 OS=Homo sapiens OX=9606 GN=GDAP1 PE=1 SV=3	NA	NA	NA	NA	unchange	-7.67692	4.36877e-23	22.3596	down	unchange-down
CL13.Contig1_All	CL13.Contig1_All_Gene.80	ADP-ribosylation factor-like protein 2 OS=Homo sapiens OX=9606 GN=ARL2 PE=1 SV=4	NA	NA	NA	NA	unchange	-2.06041	5.4084e-08	7.26693	down	unchange-down
CL130.Contig4_All	CL130.Contig4_All_Gene.760	Major facilitator superfamily domain-containing protein 6-A OS=Danio rerio OX=7955 GN=mfsd6a PE=3 SV=1	0.9355	NA	-0.0961904	NA	unchange	-0.0788148	0.231387	0.635661	unchange
CL1307.Contig1_All	CL1307.Contig1_All_Gene.6618	Alpha-crystallin B chain OS=Sus scrofa OX=9823 GN=CRYAB PE=2 SV=1	0.9392	0.775231	-0.0904957	0.110569	unchange	1.73701	4.72193e-47	46.3259	up	unchange-up
CL1307.Contig2_All	CL1307.Contig2_All_Gene.6619	Alpha-crystallin B chain OS=Sus scrofa OX=9823 GN=CRYAB PE=2 SV=1	1.8413	NA	0.880725	NA	unchange	1.24563	2.31667e-39	38.6351	up	unchange-up
CL1310.Contig2_All	CL1310.Contig2_All_Gene.6630	Xylulose kinase OS=Bos taurus OX=9913 GN=XYLB PE=2 SV=1	NA	NA	NA	NA	unchange	-0.212191	0.483889	0.315254	unchange
CL1313.Contig1_All	CL1313.Contig1_All_Gene.6643	Serine protease inhibitor I/II OS=Schistocerca gregaria OX=7010 PE=1 SV=1	0.6701	0.403005	-0.577552	0.39469	unchange	-2.92745	7.0189e-61	60.1537	down	unchange-down
CL1313.Contig3_All	CL1313.Contig3_All_Gene.6646	Serine protease inhibitor 3 OS=Schistocerca gregaria OX=7010 PE=1 SV=1	0.6698	NA	-0.578198	NA	unchange	-2.39771	8.16893e-57	56.0878	down	unchange-down
CL1317.Contig3_All	CL1317.Contig3_All_Gene.6655	V-type proton ATPase subunit D OS=Manduca sexta OX=7130 PE=2 SV=1	0.7903	0.129898	-0.339528	0.886396	unchange	-0.905769	2.20085e-31	30.6574	down	unchange-down
CL132.Contig2_All	CL132.Contig2_All_Gene.770	Importin-5 OS=Homo sapiens OX=9606 GN=IPO5 PE=1 SV=4	1.3307	0.290198	0.412185	0.537305	unchange	1.0192	3.44296e-245	244.463	up	unchange-up
CL1324.Contig1_All	CL1324.Contig1_All_Gene.6673	Heat shock protein 26 OS=Drosophila melanogaster OX=7227 GN=Hsp26 PE=1 SV=2	1.1892	0.98716	0.249991	0.00561233	unchange	1.4524	5.75732e-05	4.23978	up	unchange-up
CL1324.Contig2_All	CL1324.Contig2_All_Gene.6674	Heat shock protein 27 OS=Drosophila melanogaster OX=7227 GN=Hsp27 PE=1 SV=2	2.6414	NA	1.4013	NA	unchange	2.8787	1.4342e-26	25.8434	up	unchange-up
CL1325.Contig1_All	CL1325.Contig1_All_Gene.6676	Endocuticle structural glycoprotein SgAbd-3 OS=Schistocerca gregaria OX=7010 PE=1 SV=1	NA	NA	NA	NA	unchange	-5.13956	2.78598e-08	7.55502	down	unchange-down
CL1325.Contig3_All	CL1325.Contig3_All_Gene.6680	Endocuticle structural glycoprotein SgAbd-1 OS=Schistocerca gregaria OX=7010 PE=1 SV=1	0.6471	0.285919	-0.627939	0.543757	unchange	-0.890435	0.000115911	3.93587	down	unchange-down
CL1327.Contig2_All	CL1327.Contig2_All_Gene.6684	Gelsolin OS=Drosophila melanogaster OX=7227 GN=Gel PE=1 SV=2	0.4058	0.00763705	-1.30116	2.11707	down	-11.2451	2.85711e-65	64.5441	down	down-down
CL1327.Contig3_All	CL1327.Contig3_All_Gene.6686	Gelsolin OS=Drosophila melanogaster OX=7227 GN=Gel PE=1 SV=2	0.4546	0.0886325	-1.13733	1.05241	unchange	-1.48325	0	Inf	down	unchange-down
CL133.Contig5_All	CL133.Contig5_All_Gene.777	Probable 4-coumarate--CoA ligase 3 OS=Dictyostelium discoideum OX=44689 GN=4cl3 PE=3 SV=2	1.7472	NA	0.805045	NA	unchange	-0.25311	0.00258393	2.58772	down	unchange-down
CL1330.Contig2_All	CL1330.Contig2_All_Gene.6695	Presenilin-1 OS=Xenopus laevis OX=8355 GN=psen1 PE=2 SV=1	1.0385	NA	0.0545012	NA	unchange	-0.634164	4.27834e-05	4.36873	down	unchange-down
CL134.Contig2_All	CL134.Contig2_All_Gene.779	La protein homolog OS=Drosophila melanogaster OX=7227 GN=La PE=1 SV=2	1.3928	0.076455	0.477988	1.11659	unchange	0.419077	2.22504e-10	9.65266	up	unchange-up
CL1345.Contig3_All	CL1345.Contig3_All_Gene.6760	ADP,ATP carrier protein OS=Drosophila melanogaster OX=7227 GN=sesB PE=2 SV=4	0.8592	0.38751	-0.218934	0.411717	unchange	1.72336	0	Inf	up	unchange-up
CL1347.Contig2_All	CL1347.Contig2_All_Gene.6762	V-type proton ATPase subunit S1 OS=Homo sapiens OX=9606 GN=ATP6AP1 PE=1 SV=2	2.5401	NA	1.34489	NA	unchange	-0.371726	1.4906e-09	8.82664	down	unchange-down
CL1353.Contig4_All	CL1353.Contig4_All_Gene.6805	DNA ligase 1 OS=Dictyostelium discoideum OX=44689 GN=lig1 PE=3 SV=1	1.2157	NA	0.281787	NA	unchange	-0.16499	0.0241899	1.61637	down	unchange-down
CL1354.Contig4_All	CL1354.Contig4_All_Gene.6813	Viresin (Fragment) OS=Heliothis virescens OX=7102 PE=1 SV=1	0.8629	NA	-0.212735	NA	unchange	1.23579	0	Inf	up	unchange-up
CL1354.Contig5_All	CL1354.Contig5_All_Gene.6814	Viresin (Fragment) OS=Heliothis virescens OX=7102 PE=1 SV=1	2.1515	0.133037	1.10534	0.876029	unchange	-0.570888	6.8083e-73	72.167	down	unchange-down
CL1357.Contig1_All	CL1357.Contig1_All_Gene.6816	Mast cell protease 6 precursor, putative [Pediculus humanus corporis];EEB13231.1 Mast cell protease 6 precursor, putative [Pediculus humanus corporis]	NA	NA	NA	NA	unchange	-6.08545	1.33818e-12	11.8735	down	unchange-down
CL1358.Contig1_All	CL1358.Contig1_All_Gene.6820	Acyl-CoA-binding protein homolog OS=Manduca sexta OX=7130 PE=3 SV=1	1.0788	0.715971	0.109427	0.145104	unchange	-10.1166	8.55437e-49	48.0678	down	unchange-down
CL1379.Contig2_All	CL1379.Contig2_All_Gene.6873	Proteasome adapter and scaffold protein ECM29 OS=Homo sapiens OX=9606 GN=ECPAS PE=1 SV=2	0.4298	NA	-1.21826	NA	unchange	0.476213	0.00538603	2.26873	up	unchange-up
CL1385.Contig3_All	CL1385.Contig3_All_Gene.6892	Probable serine/threonine-protein kinase fhkB OS=Dictyostelium discoideum OX=44689 GN=fhkB PE=3 SV=1	NA	NA	NA	NA	unchange	-1.68542	1.96989e-12	11.7056	down	unchange-down
CL1392.Contig2_All	CL1392.Contig2_All_Gene.6911	V-type proton ATPase subunit d 1 OS=Danio rerio OX=7955 GN=atp6v0d1 PE=1 SV=1	0.7425	0.137434	-0.429537	0.861907	unchange	0.038659	0.608983	0.215395	unchange
CL1395.Contig5_All	CL1395.Contig5_All_Gene.6926	Neuroblastoma suppressor of tumorigenicity 1 OS=Homo sapiens OX=9606 GN=NBL1 PE=1 SV=2	NA	NA	NA	NA	unchange	0.916967	0.500653	0.300463	unchange
CL1397.Contig1_All	CL1397.Contig1_All_Gene.6935	Acidic mammalian chitinase OS=Bos taurus OX=9913 GN=CHIA PE=1 SV=1	0.9627	0.815989	-0.0548418	0.0883157	unchange	0.248168	0.173251	0.761325	unchange
CL1397.Contig2_All	CL1397.Contig2_All_Gene.6936	Acidic mammalian chitinase OS=Bos taurus OX=9913 GN=CHIA PE=1 SV=1	NA	NA	NA	NA	unchange	0.139362	0.635047	0.197194	unchange
CL1398.Contig2_All	CL1398.Contig2_All_Gene.6939	m-AAA protease-interacting protein 1, mitochondrial OS=Bos taurus OX=9913 GN=MAIP1 PE=2 SV=1	NA	NA	NA	NA	unchange	0.185704	0.103612	0.984589	unchange
CL140.Contig1_All	CL140.Contig1_All_Gene.799	Unc-112-related protein OS=Drosophila melanogaster OX=7227 GN=Fit1 PE=1 SV=1	0.7365	0.310384	-0.441243	0.508101	unchange	-3.22381	3.0648e-79	78.5136	down	unchange-down
CL1404.Contig2_All	CL1404.Contig2_All_Gene.6950	5-oxoprolinase OS=Mus musculus OX=10090 GN=Oplah PE=1 SV=1	0.8487	0.42618	-0.236673	0.370407	unchange	-0.698316	6.55211e-11	10.1836	down	unchange-down
CL1410.Contig4_All	CL1410.Contig4_All_Gene.6966	Tissue factor pathway inhibitor OS=Homo sapiens OX=9606 GN=TFPI PE=1 SV=1	5.7095	0.020508	2.51336	1.68808	up	-1.00498	1.76935e-08	7.75219	down	up-down
CL1410.Contig5_All	CL1410.Contig5_All_Gene.6971	Carboxypeptidase inhibitor SmCI OS=Sabellastarte magnifica OX=389514 PE=1 SV=1	2.6765	0.0754387	1.42035	1.12241	unchange	-0.0186677	0.941176	0.026329	unchange
CL1416.Contig1_All	CL1416.Contig1_All_Gene.6988	Leucine-rich repeat and immunoglobulin-like domain-containing nogo receptor-interacting protein 1 OS=Gallus gallus OX=9031 GN=LINGO1 PE=2 SV=1	NA	NA	NA	NA	unchange	-0.135737	0.00523425	2.28115	down	unchange-down
CL1416.Contig2_All	CL1416.Contig2_All_Gene.6989	Leucine-rich repeat and immunoglobulin-like domain-containing nogo receptor-interacting protein 1 OS=Gallus gallus OX=9031 GN=LINGO1 PE=2 SV=1	1.0331	0.741336	0.0469799	0.129985	unchange	0.672224	2.37415e-60	59.6245	up	unchange-up
CL1417.Contig5_All	CL1417.Contig5_All_Gene.6996	uncharacterized protein LOC108909846 [Anoplophora glabripennis]	0.6736	0.584136	-0.570036	0.233486	unchange	-1.04035	1.34507e-25	24.8713	down	unchange-down
CL1417.Contig6_All	CL1417.Contig6_All_Gene.6997	uncharacterized protein LOC108909846 [Anoplophora glabripennis]	0.8462	0.31749	-0.240929	0.49827	unchange	-0.887516	6.72503e-08	7.17231	down	unchange-down
CL142.Contig3_All	CL142.Contig3_All_Gene.812	Dynactin subunit 1 OS=Drosophila melanogaster OX=7227 GN=DCTN1-p150 PE=1 SV=2	1.3165	0.276438	0.396708	0.558403	unchange	-0.789776	4.83099e-12	11.316	down	unchange-down
CL1421.Contig2_All	CL1421.Contig2_All_Gene.7009	UMP-CMP kinase OS=Gallus gallus OX=9031 GN=CMPK PE=2 SV=1	0.9224	0.477684	-0.116536	0.320859	unchange	-0.482069	0.0167259	1.77661	down	unchange-down
CL1425.Contig2_All	CL1425.Contig2_All_Gene.7024	Farnesyl pyrophosphate synthase OS=Rattus norvegicus OX=10116 GN=Fdps PE=2 SV=2	NA	NA	NA	NA	unchange	-0.075068	0.674908	0.170756	unchange
CL1426.Contig2_All	CL1426.Contig2_All_Gene.7040	Lipase 3 OS=Drosophila melanogaster OX=7227 GN=Lip3 PE=2 SV=1	0.5442	0.104811	-0.877791	0.979592	unchange	0.522104	4.08767e-05	4.38852	up	unchange-up
CL1426.Contig3_All	CL1426.Contig3_All_Gene.7041	Lipase 3 OS=Drosophila melanogaster OX=7227 GN=Lip3 PE=2 SV=1	NA	NA	NA	NA	unchange	-3.12118	5.2288e-54	53.2816	down	unchange-down
CL1428.Contig3_All	CL1428.Contig3_All_Gene.7046	PREDICTED: uncharacterized protein LOC109546377 [Dendroctonus ponderosae];XP_019765845.1 PREDICTED: uncharacterized protein LOC109541429 [Dendroctonus ponderosae]	0.9587	0.950868	-0.0608487	0.0218797	unchange	-0.503416	1.13265e-25	24.9459	down	unchange-down
CL1428.Contig8_All	CL1428.Contig8_All_Gene.7052	PREDICTED: uncharacterized protein LOC109546377 [Dendroctonus ponderosae];XP_019765845.1 PREDICTED: uncharacterized protein LOC109541429 [Dendroctonus ponderosae]	NA	NA	NA	NA	unchange	-6.64479	1.00033e-15	14.9999	down	unchange-down
CL1430.Contig2_All	CL1430.Contig2_All_Gene.7054	Twinfilin OS=Drosophila melanogaster OX=7227 GN=twf PE=1 SV=1	0.4434	NA	-1.17332	NA	unchange	0.734131	4.89696e-06	5.31007	up	unchange-up
CL1433.Contig6_All	CL1433.Contig6_All_Gene.7079	Golgin subfamily A member 2 OS=Homo sapiens OX=9606 GN=GOLGA2 PE=1 SV=3	0.9044	0.718692	-0.144967	0.143457	unchange	-0.754429	2.88651e-08	7.53963	down	unchange-down
CL1435.Contig1_All	CL1435.Contig1_All_Gene.7080	Bifunctional glutamate/proline--tRNA ligase OS=Drosophila melanogaster OX=7227 GN=GluProRS PE=1 SV=2	2.0174	0.11377	1.0125	0.943974	unchange	-0.323771	0.0384068	1.41559	down	unchange-down
CL1435.Contig3_All	CL1435.Contig3_All_Gene.7084	Bifunctional glutamate/proline--tRNA ligase OS=Drosophila melanogaster OX=7227 GN=GluProRS PE=1 SV=2	2.4041	NA	1.2655	NA	unchange	0.0536793	0.754196	0.122516	unchange
CL1436.Contig16_All	CL1436.Contig16_All_Gene.7100	putative uncharacterized protein DDB_G0286901, partial [Oryzias melastigma]	0.247	NA	-2.01742	NA	unchange	1.78641	1.45775e-15	14.8363	up	unchange-up
CL1437.Contig4_All	CL1437.Contig4_All_Gene.7104	40S ribosomal protein S11 OS=Bos taurus OX=9913 GN=RPS11 PE=2 SV=3	1.497	0.124221	0.582074	0.905806	unchange	-9.85815	3.15308e-55	54.5013	down	unchange-down
CL1447.Contig2_All	CL1447.Contig2_All_Gene.7150	PREDICTED: venom prothrombin activator trocarin-D-like [Tribolium castaneum];KYB29381.1 hypothetical protein TcasGA2_TC032226 [Tribolium castaneum]	1.7094	NA	0.77349	NA	unchange	-0.722021	1.13481e-11	10.9451	down	unchange-down
CL1447.Contig3_All	CL1447.Contig3_All_Gene.7151	uncharacterized protein LOC105247821 [Camponotus floridanus]	NA	NA	NA	NA	unchange	0.462071	0.0171114	1.76671	up	unchange-up
CL1450.Contig1_All	CL1450.Contig1_All_Gene.7156	Prolyl 4-hydroxylase subunit alpha-1 OS=Bos taurus OX=9913 GN=P4HA1 PE=1 SV=1	NA	NA	NA	NA	unchange	-0.423209	0.00528981	2.27656	down	unchange-down
CL1457.Contig2_All	CL1457.Contig2_All_Gene.7171	Calnexin OS=Canis lupus familiaris OX=9615 GN=CANX PE=1 SV=3	2.6383	NA	1.39961	NA	unchange	0.233658	0.0344805	1.46243	up	unchange-up
CL1458.Contig1_All	CL1458.Contig1_All_Gene.7173	Synaptobrevin homolog YKT6 OS=Danio rerio OX=7955 GN=ykt6 PE=2 SV=1	1.5127	0.00632963	0.597126	2.19862	up	0.754156	0.235174	0.628612	unchange	up-unchange
CL1465.Contig3_All	CL1465.Contig3_All_Gene.7203	Zinc transporter ZIP6 OS=Rattus norvegicus OX=10116 GN=Slc39a6 PE=1 SV=1	NA	NA	NA	NA	unchange	-0.508716	0.0367212	1.43508	down	unchange-down
CL1466.Contig1_All	CL1466.Contig1_All_Gene.7205	Laminin subunit beta-1 OS=Drosophila melanogaster OX=7227 GN=LanB1 PE=1 SV=4	2.1441	0.145949	1.10037	0.835798	unchange	-0.68068	7.20395e-09	8.14243	down	unchange-down
CL1466.Contig2_All	CL1466.Contig2_All_Gene.7209	Laminin subunit beta-1 OS=Drosophila melanogaster OX=7227 GN=LanB1 PE=1 SV=4	1.646	0.0364106	0.718964	1.43877	up	0.218111	0.153311	0.814426	unchange	up-unchange
CL1467.Contig1_All	CL1467.Contig1_All_Gene.7212	Uridine 5'-monophosphate synthase OS=Drosophila melanogaster OX=7227 GN=r-l PE=2 SV=2	NA	NA	NA	NA	unchange	-5.98887	4.44569e-12	11.3521	down	unchange-down
CL1469.Contig7_All	CL1469.Contig7_All_Gene.7221	Collagen alpha-1(IV) chain OS=Drosophila melanogaster OX=7227 GN=Col4a1 PE=1 SV=3	NA	NA	NA	NA	unchange	-0.69273	7.63248e-44	43.1173	down	unchange-down
CL1469.Contig8_All	CL1469.Contig8_All_Gene.7226	Collagen alpha-1(IV) chain OS=Drosophila melanogaster OX=7227 GN=Col4a1 PE=1 SV=3	NA	NA	NA	NA	unchange	-1.26315	4.03928e-196	195.394	down	unchange-down
CL1473.Contig6_All	CL1473.Contig6_All_Gene.7256	Phospholipid scramblase 2 OS=Bos taurus OX=9913 GN=PLSCR2 PE=2 SV=1	1.1934	0.25647	0.255078	0.590964	unchange	-1.47001	0.252863	0.597115	unchange
CL1474.Contig5_All	CL1474.Contig5_All_Gene.7257	Glycerol-3-phosphate dehydrogenase [NAD(+)], cytoplasmic OS=Drosophila melanogaster OX=7227 GN=Gpdh PE=1 SV=3	1.0961	0.707856	0.132379	0.150055	unchange	-1.26371	1.8733e-14	13.7274	down	unchange-down
CL148.Contig1_All	CL148.Contig1_All_Gene.830	Platelet glycoprotein V OS=Mus musculus OX=10090 GN=Gp5 PE=1 SV=1	0.8821	0.219042	-0.180986	0.659472	unchange	-1.08809	1.18989e-06	5.92449	down	unchange-down
CL148.Contig3_All	CL148.Contig3_All_Gene.832	Platelet glycoprotein V OS=Mus musculus OX=10090 GN=Gp5 PE=1 SV=1	1.0013	NA	0.00187429	NA	unchange	-0.399212	0.0780589	1.10758	unchange
CL1483.Contig1_All	CL1483.Contig1_All_Gene.7272	27 kDa glycoprotein OS=Bombyx mori OX=7091 PE=1 SV=1	NA	NA	NA	NA	unchange	-10.6197	1.02041e-78	77.9912	down	unchange-down
CL1483.Contig3_All	CL1483.Contig3_All_Gene.7274	27 kDa glycoprotein OS=Bombyx mori OX=7091 PE=1 SV=1	0.6297	0.230978	-0.667263	0.636429	unchange	-1.1318	1.74421e-125	124.758	down	unchange-down
CL1483.Contig4_All	CL1483.Contig4_All_Gene.7275	27 kDa glycoprotein OS=Bombyx mori OX=7091 PE=1 SV=1	NA	NA	NA	NA	unchange	-0.90288	7.41506e-21	20.1299	down	unchange-down
CL1485.Contig10_All	CL1485.Contig10_All_Gene.7289	Plectin (Fragment) OS=Cricetulus griseus OX=10029 GN=PLEC PE=1 SV=1	1.3092	0.436882	0.388686	0.359636	unchange	-1.34803	3.42113e-125	124.466	down	unchange-down
CL1485.Contig12_All	CL1485.Contig12_All_Gene.7293	uncharacterized protein LOC108908810 isoform X1 [Anoplophora glabripennis]	0.9041	0.592362	-0.145446	0.227413	unchange	-1.81971	1.01927e-35	34.9917	down	unchange-down
CL1485.Contig13_All	CL1485.Contig13_All_Gene.7294	Uncharacterized protein CG45076 OS=Drosophila melanogaster OX=7227 GN=CG45076 PE=1 SV=1	NA	NA	NA	NA	unchange	-7.3239	1.84452e-25	24.7341	down	unchange-down
CL1485.Contig2_All	CL1485.Contig2_All_Gene.7280	Uncharacterized protein CG45076 OS=Drosophila melanogaster OX=7227 GN=CG45076 PE=1 SV=1	NA	NA	NA	NA	unchange	-7.92952	3.40531e-25	24.4678	down	unchange-down
CL1485.Contig3_All	CL1485.Contig3_All_Gene.7281	Plectin (Fragment) OS=Cricetulus griseus OX=10029 GN=PLEC PE=1 SV=1	NA	NA	NA	NA	unchange	-1.27788	1.50177e-40	39.8234	down	unchange-down
CL1485.Contig5_All	CL1485.Contig5_All_Gene.7283	uncharacterized protein LOC108908810 isoform X1 [Anoplophora glabripennis]	1.3423	NA	0.424707	NA	unchange	1.89269	9.65088e-288	287.015	up	unchange-up
CL1485.Contig6_All	CL1485.Contig6_All_Gene.7284	Uncharacterized protein CG45076 OS=Drosophila melanogaster OX=7227 GN=CG45076 PE=1 SV=1	NA	NA	NA	NA	unchange	0.716985	2.11207e-19	18.6753	up	unchange-up
CL1485.Contig7_All	CL1485.Contig7_All_Gene.7285	Uncharacterized abhydrolase domain-containing protein DDB_G0269086 OS=Dictyostelium discoideum OX=44689 GN=DDB_G0269086 PE=1 SV=2	0.8563	0.459382	-0.223812	0.337826	unchange	0.148607	0.00865551	2.06271	up	unchange-up
CL1485.Contig9_All	CL1485.Contig9_All_Gene.7288	Apical junction molecule OS=Caenorhabditis elegans OX=6239 GN=ajm-1 PE=1 SV=1	NA	NA	NA	NA	unchange	-4.01359	1.6456e-86	85.7837	down	unchange-down
CL1486.Contig2_All	CL1486.Contig2_All_Gene.7296	Aldo-keto reductase family 1 member A1-A OS=Danio rerio OX=7955 GN=akr1a1a PE=2 SV=2	1.265	0.295278	0.339137	0.52977	unchange	-0.517312	2.99553e-35	34.5235	down	unchange-down
CL1486.Contig3_All	CL1486.Contig3_All_Gene.7297	Aldo-keto reductase family 1 member A1-A OS=Danio rerio OX=7955 GN=akr1a1a PE=2 SV=2	0.6372	NA	-0.650182	NA	unchange	0.0829061	0.13231	0.878409	unchange
CL1487.Contig2_All	CL1487.Contig2_All_Gene.7299	Deaminated glutathione amidase OS=Mus musculus OX=10090 GN=Nit1 PE=1 SV=2	NA	NA	NA	NA	unchange	-0.319057	0.835814	0.0778903	unchange
CL149.Contig5_All	CL149.Contig5_All_Gene.835	Lachesin OS=Schistocerca americana OX=7009 GN=LAC PE=1 SV=1	0.6681	NA	-0.581864	NA	unchange	0.361666	0.000269742	3.56905	up	unchange-up
CL149.Contig7_All	CL149.Contig7_All_Gene.837	Lachesin OS=Schistocerca americana OX=7009 GN=LAC PE=1 SV=1	NA	NA	NA	NA	unchange	0.97045	7.66632e-06	5.11541	up	unchange-up
CL149.Contig8_All	CL149.Contig8_All_Gene.838	Lachesin OS=Schistocerca americana OX=7009 GN=LAC PE=1 SV=1	1.8051	0.0279094	0.852079	1.55425	up	-0.186674	0.700461	0.154616	unchange	up-unchange
CL1493.Contig3_All	CL1493.Contig3_All_Gene.7320	Ensconsin OS=Gallus gallus OX=9031 GN=MAP7 PE=2 SV=1	1.1753	0.517112	0.233029	0.286415	unchange	-0.620352	1.50363e-09	8.82286	down	unchange-down
CL1494.Contig2_All	CL1494.Contig2_All_Gene.7329	Heparanase OS=Mus musculus OX=10090 GN=Hpse PE=1 SV=3	NA	NA	NA	NA	unchange	-0.208014	0.515954	0.287389	unchange
CL1502.Contig3_All	CL1502.Contig3_All_Gene.7349	PREDICTED: uncharacterized protein LOC109543196 [Dendroctonus ponderosae];XP_019768337.1 PREDICTED: uncharacterized protein LOC109543196 [Dendroctonus ponderosae];XP_019768338.1 PREDICTED: uncharacterized protein LOC109543196 [Dendroctonus ponderosae];XP_019768339.1 PREDICTED: uncharacterized protein LOC109543196 [Dendroctonus ponderosae];XP_019768340.1 PREDICTED: uncharacterized protein LOC10954…	NA	NA	NA	NA	unchange	-0.304302	0.322168	0.491918	unchange
CL1505.Contig4_All	CL1505.Contig4_All_Gene.7361	Syntaxin-7 OS=Pongo abelii OX=9601 GN=STX7 PE=2 SV=3	0.77	0.194711	-0.37707	0.71061	unchange	-0.659376	1.14122e-05	4.94263	down	unchange-down
CL1507.Contig1_All	CL1507.Contig1_All_Gene.7394	Lipase 3 OS=Drosophila melanogaster OX=7227 GN=Lip3 PE=2 SV=1	0.5419	0.201842	-0.883901	0.694989	unchange	0.838027	1.64494e-29	28.7838	up	unchange-up
CL1508.Contig2_All	CL1508.Contig2_All_Gene.7400	Ubiquitin-conjugating enzyme E2 G2 OS=Mus musculus OX=10090 GN=Ube2g2 PE=1 SV=1	NA	NA	NA	NA	unchange	0.357625	0.000198448	3.70235	up	unchange-up
CL1510.Contig2_All	CL1510.Contig2_All_Gene.7402	Ras-related protein Rab-8A OS=Mus musculus OX=10090 GN=Rab8a PE=1 SV=2	1.0086	0.891644	0.0123541	0.0498087	unchange	0.587817	0.0686108	1.16361	unchange
CL1512.Contig2_All	CL1512.Contig2_All_Gene.7411	Keratin, type I cytoskeletal 9 OS=Canis lupus familiaris OX=9615 GN=KRT9 PE=3 SV=1	NA	NA	NA	NA	unchange	-0.679828	1.23076e-19	18.9098	down	unchange-down
CL1512.Contig4_All	CL1512.Contig4_All_Gene.7413	Glyceraldehyde-3-phosphate dehydrogenase, testis-specific OS=Rattus norvegicus OX=10116 GN=Gapdhs PE=1 SV=1	NA	NA	NA	NA	unchange	-0.0185954	0.832875	0.0794202	unchange
CL1512.Contig5_All	CL1512.Contig5_All_Gene.7414	Keratin, type II cytoskeletal 1 OS=Canis lupus familiaris OX=9615 GN=KRT1 PE=2 SV=1	5.0002	NA	2.32199	NA	unchange	-2.90471	7.5421e-144	143.123	down	unchange-down
CL1512.Contig6_All	CL1512.Contig6_All_Gene.7415	Glyceraldehyde-3-phosphate dehydrogenase, testis-specific OS=Rattus norvegicus OX=10116 GN=Gapdhs PE=1 SV=1	NA	NA	NA	NA	unchange	-2.581	1.1343e-80	79.9453	down	unchange-down
CL1512.Contig8_All	CL1512.Contig8_All_Gene.7417	Formin-like protein 1 OS=Homo sapiens OX=9606 GN=FMNL1 PE=1 SV=3	NA	NA	NA	NA	unchange	-0.944383	1.10522e-06	5.95655	down	unchange-down
CL1515.Contig1_All	CL1515.Contig1_All_Gene.7426	60S ribosomal protein L24 OS=Spodoptera frugiperda OX=7108 GN=RpL24 PE=2 SV=1	1.0381	0.788575	0.0539454	0.103157	unchange	-9.5005	3.73314e-50	49.4279	down	unchange-down
CL1519.Contig4_All	CL1519.Contig4_All_Gene.7433	Actin-related protein 2/3 complex subunit 3 OS=Bos taurus OX=9913 GN=ARPC3 PE=1 SV=3	NA	NA	NA	NA	unchange	0.187884	0.351652	0.453887	unchange
CL1520.Contig4_All	CL1520.Contig4_All_Gene.7439	3-hydroxyacyl-CoA dehydrogenase type-2 OS=Drosophila melanogaster OX=7227 GN=scu PE=1 SV=1	1.6555	0.187714	0.727267	0.726504	unchange	-0.0134155	0.971156	0.012711	unchange
CL1522.Contig1_All	CL1522.Contig1_All_Gene.7446	Peptidyl-prolyl cis-trans isomerase FKBP4 OS=Bos taurus OX=9913 GN=FKBP4 PE=1 SV=4	1.3819	0.287232	0.466653	0.541768	unchange	-1.32548	0.00746805	2.12679	down	unchange-down
CL1523.Contig1_All	CL1523.Contig1_All_Gene.7452	PREDICTED: uncharacterized protein LOC109533131 [Dendroctonus ponderosae]	NA	NA	NA	NA	unchange	-8.36887	3.70232e-29	28.4315	down	unchange-down
CL1523.Contig4_All	CL1523.Contig4_All_Gene.7455	PREDICTED: uncharacterized protein LOC109533131 [Dendroctonus ponderosae]	NA	NA	NA	NA	unchange	-2.03041	3.09393e-158	157.509	down	unchange-down
CL1523.Contig5_All	CL1523.Contig5_All_Gene.7456	PREDICTED: uncharacterized protein LOC109533131 [Dendroctonus ponderosae]	NA	NA	NA	NA	unchange	-9.42109	3.52343e-40	39.453	down	unchange-down
CL1523.Contig6_All	CL1523.Contig6_All_Gene.7457	PREDICTED: uncharacterized protein LOC109533131 [Dendroctonus ponderosae]	NA	NA	NA	NA	unchange	0.19339	0.463138	0.33429	unchange
CL1523.Contig7_All	CL1523.Contig7_All_Gene.7458	PREDICTED: uncharacterized protein LOC109533131 [Dendroctonus ponderosae]	NA	NA	NA	NA	unchange	-0.433441	1.12216e-07	6.94994	down	unchange-down
CL1523.Contig8_All	CL1523.Contig8_All_Gene.7459	PREDICTED: uncharacterized protein LOC109533131 [Dendroctonus ponderosae]	0.6949	0.434908	-0.525123	0.361603	unchange	-1.00481	9.11904e-176	175.04	down	unchange-down
CL1526.Contig2_All	CL1526.Contig2_All_Gene.7469	PREDICTED: uncharacterized protein LOC109541891 [Dendroctonus ponderosae];ENN73465.1 hypothetical protein YQE_09920, partial [Dendroctonus ponderosae]	1.7335	0.195684	0.793688	0.708445	unchange	-0.202445	0.129044	0.889263	unchange
CL1531.Contig3_All	CL1531.Contig3_All_Gene.7478	PREDICTED: uncharacterized protein LOC662064 isoform X1 [Tribolium castaneum]	NA	NA	NA	NA	unchange	-0.0148809	0.968444	0.0139254	unchange
CL1533.Contig3_All	CL1533.Contig3_All_Gene.7482	Aspartate--tRNA ligase, cytoplasmic OS=Mus musculus OX=10090 GN=Dars PE=1 SV=2	0.9843	0.965878	-0.02283	0.0150777	unchange	0.0252727	0.812929	0.0899472	unchange
CL1537.Contig5_All	CL1537.Contig5_All_Gene.7493	CAP-Gly domain-containing linker protein 1 OS=Mus musculus OX=10090 GN=Clip1 PE=1 SV=1	0.8496	0.470643	-0.235144	0.327308	unchange	-0.726084	0.000126867	3.89665	down	unchange-down
CL1538.Contig1_All	CL1538.Contig1_All_Gene.7495	Coatomer subunit alpha OS=Mus musculus OX=10090 GN=Copa PE=1 SV=2	1.66	0.176207	0.731183	0.753977	unchange	0.250507	0.0407327	1.39006	up	unchange-up
CL1538.Contig2_All	CL1538.Contig2_All_Gene.7497	Coatomer subunit alpha OS=Mus musculus OX=10090 GN=Copa PE=1 SV=2	1.0663	0.89601	0.0926134	0.047687	unchange	-0.622947	2.14414e-12	11.6687	down	unchange-down
CL1541.Contig2_All	CL1541.Contig2_All_Gene.7507	Pre-mRNA-splicing factor ATP-dependent RNA helicase DHX15 OS=Homo sapiens OX=9606 GN=DHX15 PE=1 SV=2	NA	NA	NA	NA	unchange	-0.185638	0.208843	0.680181	unchange
CL1542.Contig4_All	CL1542.Contig4_All_Gene.7512	Thioredoxin-related transmembrane protein 4 OS=Mus musculus OX=10090 GN=Tmx4 PE=1 SV=2	0.243	NA	-2.04097	NA	unchange	0.355755	9.648e-05	4.01556	up	unchange-up
CL1543.Contig1_All	CL1543.Contig1_All_Gene.7513	NADH dehydrogenase [ubiquinone] flavoprotein 1, mitochondrial OS=Mus musculus OX=10090 GN=Ndufv1 PE=1 SV=1	0.9689	0.856665	-0.0455803	0.0671891	unchange	0.671434	5.22462e-26	25.2819	up	unchange-up
CL1551.Contig3_All	CL1551.Contig3_All_Gene.7532	G8 domain-containing protein DDB_G0286311 OS=Dictyostelium discoideum OX=44689 GN=DDB_G0286311 PE=3 SV=1	5.71	0.15535	2.51349	0.808688	unchange	-0.295861	1.79626e-11	10.7456	down	unchange-down
CL1552.Contig3_All	CL1552.Contig3_All_Gene.7537	Dosage compensation regulator OS=Drosophila melanogaster OX=7227 GN=mle PE=1 SV=2	NA	NA	NA	NA	unchange	0.331814	0.0129105	1.88906	up	unchange-up
CL1552.Contig5_All	CL1552.Contig5_All_Gene.7542	Dosage compensation regulator OS=Drosophila melanogaster OX=7227 GN=mle PE=1 SV=2	2.4539	0.104899	1.29508	0.979227	unchange	0.257819	3.12897e-05	4.5046	up	unchange-up
CL1553.Contig1_All	CL1553.Contig1_All_Gene.7546	Scavenger receptor class B member 1 OS=Homo sapiens OX=9606 GN=SCARB1 PE=1 SV=1	NA	NA	NA	NA	unchange	-0.0187565	0.933074	0.0300838	unchange
CL1554.Contig1_All	CL1554.Contig1_All_Gene.7551	Cathepsin L OS=Drosophila melanogaster OX=7227 GN=Cp1 PE=2 SV=2	NA	NA	NA	NA	unchange	-2.6688	0	Inf	down	unchange-down
CL1554.Contig2_All	CL1554.Contig2_All_Gene.7552	Cathepsin L OS=Sarcophaga peregrina OX=7386 PE=1 SV=1	NA	NA	NA	NA	unchange	-2.34781	0	Inf	down	unchange-down
CL1554.Contig3_All	CL1554.Contig3_All_Gene.7553	Cathepsin L OS=Drosophila melanogaster OX=7227 GN=Cp1 PE=2 SV=2	0.7526	0.0744473	-0.410045	1.12815	unchange	-1.90559	0	Inf	down	unchange-down
CL1554.Contig4_All	CL1554.Contig4_All_Gene.7554	Cathepsin L OS=Drosophila melanogaster OX=7227 GN=Cp1 PE=2 SV=2	0.4055	NA	-1.30223	NA	unchange	-0.119813	0.00563804	2.24887	down	unchange-down
CL1556.Contig2_All	CL1556.Contig2_All_Gene.7559	WD repeat-containing protein 61 OS=Danio rerio OX=7955 GN=wdr61 PE=2 SV=1	0.7712	0.558749	-0.374823	0.252784	unchange	0.557386	0.0294062	1.53156	up	unchange-up
CL1557.Contig2_All	CL1557.Contig2_All_Gene.7562	Proteasome subunit alpha type-6 OS=Mus musculus OX=10090 GN=Psma6 PE=1 SV=1	0.7266	0.366996	-0.460767	0.435339	unchange	0.26589	0.00152953	2.81544	up	unchange-up
CL1559.Contig3_All	CL1559.Contig3_All_Gene.7571	1,2-dihydroxy-3-keto-5-methylthiopentene dioxygenase OS=Branchiostoma floridae OX=7739 GN=BRAFLDRAFT_119977 PE=3 SV=1	0.8461	0.190366	-0.2411	0.720411	unchange	-0.0458839	0.678284	0.168588	unchange
CL156.Contig5_All	CL156.Contig5_All_Gene.856	ATP-dependent RNA helicase Ddx1 OS=Drosophila melanogaster OX=7227 GN=Ddx1 PE=2 SV=1	2.2005	0.128742	1.13783	0.890279	unchange	0.0772123	0.58206	0.235032	unchange
CL1560.Contig1_All	CL1560.Contig1_All_Gene.7572	Desumoylating isopeptidase 1 OS=Homo sapiens OX=9606 GN=DESI1 PE=1 SV=1	NA	NA	NA	NA	unchange	-0.973407	1.80276e-46	45.7441	down	unchange-down
CL1560.Contig2_All	CL1560.Contig2_All_Gene.7573	Desumoylating isopeptidase 1 OS=Xenopus laevis OX=8355 GN=desi1 PE=2 SV=1	0.3268	0.0821536	-1.61352	1.08537	unchange	-0.173692	0.0234621	1.62963	down	unchange-down
CL1565.Contig3_All	CL1565.Contig3_All_Gene.7582	Kinesin heavy chain OS=Drosophila melanogaster OX=7227 GN=Khc PE=1 SV=2	1.1148	0.574796	0.156785	0.240486	unchange	-0.149344	0.0371727	1.42978	down	unchange-down
CL157.Contig1_All	CL157.Contig1_All_Gene.861	Dihydrolipoyllysine-residue acetyltransferase component of pyruvate dehydrogenase complex, mitochondrial OS=Caenorhabditis elegans OX=6239 GN=dlat-1 PE=1 SV=1	0.6191	NA	-0.691756	NA	unchange	-0.34314	0.149323	0.825873	unchange
CL157.Contig2_All	CL157.Contig2_All_Gene.862	Dihydrolipoyllysine-residue acetyltransferase component of pyruvate dehydrogenase complex, mitochondrial OS=Caenorhabditis elegans OX=6239 GN=dlat-1 PE=1 SV=1	NA	NA	NA	NA	unchange	-7.84226	1.78177e-24	23.7491	down	unchange-down
CL157.Contig3_All	CL157.Contig3_All_Gene.863	Dihydrolipoyllysine-residue acetyltransferase component of pyruvate dehydrogenase complex, mitochondrial OS=Caenorhabditis elegans OX=6239 GN=dlat-1 PE=1 SV=1	0.8768	0.440693	-0.18968	0.355864	unchange	-0.528917	2.91246e-23	22.5357	down	unchange-down
CL1570.Contig1_All	CL1570.Contig1_All_Gene.7593	Prostatic acid phosphatase OS=Homo sapiens OX=9606 GN=ACPP PE=1 SV=3	NA	NA	NA	NA	unchange	-7.25899	6.86045e-20	19.1636	down	unchange-down
CL1570.Contig4_All	CL1570.Contig4_All_Gene.7596	Prostatic acid phosphatase OS=Homo sapiens OX=9606 GN=ACPP PE=1 SV=3	0.7135	NA	-0.487015	NA	unchange	-1.23857	1.54828e-39	38.8102	down	unchange-down
CL1590.Contig3_All	CL1590.Contig3_All_Gene.7642	MAGUK p55 subfamily member 2 OS=Rattus norvegicus OX=10116 GN=Mpp2 PE=1 SV=2	NA	NA	NA	NA	unchange	0.390931	0.0755388	1.12183	unchange
CL1593.Contig4_All	CL1593.Contig4_All_Gene.7657	Heterogeneous nuclear ribonucleoprotein 27C OS=Drosophila melanogaster OX=7227 GN=Hrb27C PE=1 SV=2	1.3263	0.159549	0.407407	0.797105	unchange	0.574527	0.622246	0.206038	unchange
CL1594.Contig1_All	CL1594.Contig1_All_Gene.7660	Protein henna OS=Drosophila melanogaster OX=7227 GN=Hn PE=2 SV=3	1.3487	0.37793	0.431569	0.422588	unchange	0.000928032	0.99655	0.00150084	unchange
CL1595.Contig5_All	CL1595.Contig5_All_Gene.7672	Cell division cycle and apoptosis regulator protein 1 OS=Mus musculus OX=10090 GN=Ccar1 PE=1 SV=1	1.5043	NA	0.589092	NA	unchange	-0.0750042	0.650766	0.186575	unchange
CL160.Contig1_All	CL160.Contig1_All_Gene.875	Nucleoside diphosphate kinase OS=Drosophila melanogaster OX=7227 GN=awd PE=1 SV=3	NA	NA	NA	NA	unchange	-9.71849	3.09266e-53	52.5097	down	unchange-down
CL160.Contig2_All	CL160.Contig2_All_Gene.876	Nucleoside diphosphate kinase OS=Drosophila melanogaster OX=7227 GN=awd PE=1 SV=3	0.6829	0.394684	-0.550254	0.40375	unchange	0.212493	8.45066e-06	5.07311	up	unchange-up
CL160.Contig3_All	CL160.Contig3_All_Gene.877	Nucleoside diphosphate kinase OS=Drosophila melanogaster OX=7227 GN=awd PE=1 SV=3	0.1904	NA	-2.39289	NA	unchange	1.23484	1.09805e-179	178.959	up	unchange-up
CL1608.Contig7_All	CL1608.Contig7_All_Gene.7705	Cadherin-8 OS=Rattus norvegicus OX=10116 GN=Cdh8 PE=1 SV=1	2.119	0.0265243	1.08338	1.57636	up	-0.369057	0.102549	0.989067	unchange	up-unchange
CL161.Contig1_All	CL161.Contig1_All_Gene.878	Gamma-interferon-inducible lysosomal thiol reductase OS=Homo sapiens OX=9606 GN=IFI30 PE=1 SV=3	0.7333	0.229258	-0.447525	0.639675	unchange	-6.93716	1.09453e-17	16.9608	down	unchange-down
CL1611.Contig2_All	CL1611.Contig2_All_Gene.7712	Venom carboxylesterase-6 OS=Apis mellifera OX=7460 PE=2 SV=1	0.6258	NA	-0.676226	NA	unchange	-1.92308	8.78196e-22	21.0564	down	unchange-down
CL1611.Contig5_All	CL1611.Contig5_All_Gene.7715	Venom carboxylesterase-6 OS=Apis mellifera OX=7460 PE=2 SV=1	0.1927	NA	-2.37557	NA	unchange	-7.93202	1.67232e-37	36.7767	down	unchange-down
CL1611.Contig6_All	CL1611.Contig6_All_Gene.7717	Venom carboxylesterase-6 OS=Apis mellifera OX=7460 PE=2 SV=1	0.9711	NA	-0.0423082	NA	unchange	0.362632	0.000448901	3.34785	up	unchange-up
CL1612.Contig1_All	CL1612.Contig1_All_Gene.7719	Alpha-crystallin B chain OS=Pongo abelii OX=9601 GN=CRYAB PE=2 SV=1	0.8709	NA	-0.199421	NA	unchange	1.59637	1.19032e-11	10.9243	up	unchange-up
CL1612.Contig2_All	CL1612.Contig2_All_Gene.7720	Alpha-crystallin B chain OS=Homo sapiens OX=9606 GN=CRYAB PE=1 SV=2	1.1646	0.740015	0.219835	0.13076	unchange	1.71607	1.0779e-16	15.9674	up	unchange-up
CL1613.Contig2_All	CL1613.Contig2_All_Gene.7722	hypothetical protein D910_08750 [Dendroctonus ponderosae]	NA	NA	NA	NA	unchange	1.53231	3.67761e-06	5.43443	up	unchange-up
CL1616.Contig3_All	CL1616.Contig3_All_Gene.7734	Endoplasmin OS=Gallus gallus OX=9031 GN=HSP90B1 PE=1 SV=1	2.0101	0.0165812	1.00727	1.78038	up	0.476665	1.09801e-17	16.9594	up	up-up
CL1621.Contig5_All	CL1621.Contig5_All_Gene.7757	Sodium/potassium-transporting ATPase subunit beta-2 OS=Drosophila melanogaster OX=7227 GN=nrv2 PE=1 SV=2	2.0374	0.618966	1.02673	0.208333	unchange	0.634911	0.0475581	1.32278	up	unchange-up
CL1622.Contig9_All	CL1622.Contig9_All_Gene.7767	Ras-related protein Ral-a OS=Drosophila melanogaster OX=7227 GN=Rala PE=1 SV=2	0.8823	0.455793	-0.180659	0.341233	unchange	0.252535	0.576833	0.23895	unchange
CL1627.Contig3_All	CL1627.Contig3_All_Gene.7802	DNA ligase 1 OS=Dictyostelium discoideum OX=44689 GN=lig1 PE=3 SV=1	1.1283	0.888036	0.174151	0.0515692	unchange	0.54914	1.86617e-06	5.72905	up	unchange-up
CL1628.Contig2_All	CL1628.Contig2_All_Gene.7806	Viresin (Fragment) OS=Heliothis virescens OX=7102 PE=1 SV=1	0.6599	0.189537	-0.599681	0.722306	unchange	0.570922	8.06624e-16	15.0933	up	unchange-up
CL1632.Contig3_All	CL1632.Contig3_All_Gene.7812	Insulin-like growth factor-binding protein complex acid labile subunit OS=Homo sapiens OX=9606 GN=IGFALS PE=1 SV=1	0.8902	0.910298	-0.167799	0.0408165	unchange	-1.79626	3.85884e-28	27.4135	down	unchange-down
CL1636.Contig4_All	CL1636.Contig4_All_Gene.7817	Trans-Golgi network integral membrane protein 1 OS=Mus musculus OX=10090 GN=Tgoln1 PE=1 SV=1	0.978	0.967599	-0.0320936	0.0143044	unchange	-0.555656	1.91974e-10	9.71676	down	unchange-down
CL1641.Contig4_All	CL1641.Contig4_All_Gene.7832	Spectrin alpha chain, non-erythrocytic 1 OS=Homo sapiens OX=9606 GN=SPTAN1 PE=1 SV=3	0.8674	0.991471	-0.205231	0.00372001	unchange	-0.873966	9.45949e-30	29.0241	down	unchange-down
CL1642.Contig2_All	CL1642.Contig2_All_Gene.7836	Calpain-A OS=Drosophila melanogaster OX=7227 GN=CalpA PE=1 SV=2	1.114	0.667941	0.155749	0.175262	unchange	-0.179362	0.0591996	1.22768	unchange
CL1642.Contig3_All	CL1642.Contig3_All_Gene.7842	Calpain-A OS=Drosophila melanogaster OX=7227 GN=CalpA PE=1 SV=2	2.0481	NA	1.03429	NA	unchange	0.716004	3.81199e-16	15.4188	up	unchange-up
CL1644.Contig1_All	CL1644.Contig1_All_Gene.7849	Acyl-CoA synthetase family member 3, mitochondrial OS=Mus musculus OX=10090 GN=Acsf3 PE=1 SV=2	1.1634	0.597095	0.218347	0.223957	unchange	-0.0264789	0.803374	0.0950822	unchange
CL1648.Contig2_All	CL1648.Contig2_All_Gene.7866	40S ribosomal protein S19a OS=Drosophila melanogaster OX=7227 GN=RpS19a PE=1 SV=3	1.4056	0.0836873	0.491186	1.07734	unchange	0.579911	1.16629e-35	34.9332	up	unchange-up
CL1649.Contig3_All	CL1649.Contig3_All_Gene.7871	Four and a half LIM domains protein 2 OS=Bos taurus OX=9913 GN=FHL2 PE=2 SV=1	0.3185	NA	-1.65063	NA	unchange	-1.21713	1.39574e-189	188.855	down	unchange-down
CL1649.Contig5_All	CL1649.Contig5_All_Gene.7875	Four and a half LIM domains protein 2 OS=Bos taurus OX=9913 GN=FHL2 PE=2 SV=1	NA	NA	NA	NA	unchange	0.260715	8.44204e-12	11.0736	up	unchange-up
CL1649.Contig6_All	CL1649.Contig6_All_Gene.7878	Four and a half LIM domains protein 2 OS=Bos taurus OX=9913 GN=FHL2 PE=2 SV=1	0.2363	0.0276066	-2.08131	1.55899	down	-0.0941005	0.397426	0.400744	unchange	down-unchange
CL1654.Contig1_All	CL1654.Contig1_All_Gene.7891	Protein takeout OS=Drosophila melanogaster OX=7227 GN=to PE=2 SV=1	0.6256	0.314273	-0.676688	0.502693	unchange	0.0857986	0.244603	0.611538	unchange
CL1654.Contig2_All	CL1654.Contig2_All_Gene.7892	Protein takeout OS=Drosophila melanogaster OX=7227 GN=to PE=2 SV=1	1.0867	0.623096	0.119954	0.205445	unchange	0.0980684	0.208763	0.680346	unchange
CL1657.Contig3_All	CL1657.Contig3_All_Gene.7900	hypothetical protein D910_07212 [Dendroctonus ponderosae]	0.9826	0.972474	-0.0253239	0.0121218	unchange	0.225927	0.00180164	2.74433	up	unchange-up
CL1659.Contig6_All	CL1659.Contig6_All_Gene.7912	Probable G-protein coupled receptor Mth-like 3 OS=Drosophila melanogaster OX=7227 GN=mthl3 PE=1 SV=3	1.2911	0.557197	0.368601	0.253992	unchange	-0.991099	2.93231e-17	16.5328	down	unchange-down
CL1662.Contig7_All	CL1662.Contig7_All_Gene.7935	Heterogeneous nuclear ribonucleoprotein K OS=Gallus gallus OX=9031 GN=HNRNPK PE=2 SV=1	2.6752	0.0738834	1.41965	1.13145	unchange	-0.962941	0.330612	0.480681	unchange
CL1668.Contig2_All	CL1668.Contig2_All_Gene.8024	Transcriptional regulator ATRX homolog OS=Caenorhabditis elegans OX=6239 GN=xnp-1 PE=1 SV=1	0.5906	0.411324	-0.759747	0.385816	unchange	-1.06178	2.55492e-34	33.5926	down	unchange-down
CL1672.Contig4_All	CL1672.Contig4_All_Gene.8044	Endophilin-A OS=Drosophila willistoni OX=7260 GN=EndoA PE=3 SV=1	NA	NA	NA	NA	unchange	1.7514	3.38544e-05	4.47039	up	unchange-up
CL1674.Contig1_All	CL1674.Contig1_All_Gene.8050	Major heat shock 70 kDa protein Ab OS=Drosophila melanogaster OX=7227 GN=Hsp70Ab PE=2 SV=3	0.9493	0.681566	-0.075064	0.166492	unchange	0.447042	1.49641e-05	4.82495	up	unchange-up
CL1675.Contig1_All	CL1675.Contig1_All_Gene.8054	Pyridoxal phosphate phosphatase OS=Rattus norvegicus OX=10116 GN=Pdxp PE=1 SV=2	1.1169	0.768761	0.1595	0.114209	unchange	0.801109	3.23719e-06	5.48983	up	unchange-up
CL1680.Contig2_All	CL1680.Contig2_All_Gene.8064	hypothetical protein YQE_08050, partial [Dendroctonus ponderosae];ERL84352.1 hypothetical protein D910_01777 [Dendroctonus ponderosae]	0.657	0.0271938	-0.606035	1.56553	down	-0.977911	1.96669e-60	59.7063	down	down-down
CL1680.Contig3_All	CL1680.Contig3_All_Gene.8065	hypothetical protein YQE_08050, partial [Dendroctonus ponderosae];ERL84352.1 hypothetical protein D910_01777 [Dendroctonus ponderosae]	0.1863	NA	-2.4243	NA	unchange	0.144433	0.108444	0.964793	unchange
CL1682.Contig1_All	CL1682.Contig1_All_Gene.8068	Inositol oxygenase OS=Danio rerio OX=7955 GN=miox PE=2 SV=1	NA	NA	NA	NA	unchange	-9.15667	3.53271e-37	36.4519	down	unchange-down
CL1682.Contig3_All	CL1682.Contig3_All_Gene.8071	Inositol oxygenase OS=Danio rerio OX=7955 GN=miox PE=2 SV=1	NA	NA	NA	NA	unchange	0.726568	1.19245e-40	39.9236	up	unchange-up
CL1696.Contig1_All	CL1696.Contig1_All_Gene.8106	Actin-related protein 2 OS=Drosophila melanogaster OX=7227 GN=Arp2 PE=2 SV=3	0.5682	0.105105	-0.815529	0.978377	unchange	0.842482	2.72665e-17	16.5644	up	unchange-up
CL1697.Contig1_All	CL1697.Contig1_All_Gene.8109	Ester hydrolase C11orf54 homolog OS=Bos taurus OX=9913 PE=2 SV=1	NA	NA	NA	NA	unchange	-7.65962	5.39074e-23	22.2684	down	unchange-down
CL1697.Contig2_All	CL1697.Contig2_All_Gene.8110	Ester hydrolase C11orf54 homolog OS=Rattus norvegicus OX=10116 PE=1 SV=1	0.9552	0.717019	-0.0661253	0.144469	unchange	0.0285586	0.882716	0.0541791	unchange
CL1697.Contig3_All	CL1697.Contig3_All_Gene.8111	Ester hydrolase C11orf54 homolog OS=Bos taurus OX=9913 PE=2 SV=1	0.9912	0.898065	-0.0127519	0.0466923	unchange	-0.365159	0.00104957	2.97899	down	unchange-down
CL1700.Contig1_All	CL1700.Contig1_All_Gene.8117	V-type proton ATPase subunit E OS=Manduca sexta OX=7130 GN=VHA26 PE=2 SV=1	NA	NA	NA	NA	unchange	-8.67651	3.96467e-32	31.4018	down	unchange-down
CL1700.Contig3_All	CL1700.Contig3_All_Gene.8119	V-type proton ATPase subunit E OS=Drosophila melanogaster OX=7227 GN=Vha26 PE=2 SV=1	0.8287	0.286962	-0.271078	0.542176	unchange	0.166511	0.0240758	1.61842	up	unchange-up
CL1704.Contig3_All	CL1704.Contig3_All_Gene.8129	Acidic mammalian chitinase OS=Homo sapiens OX=9606 GN=CHIA PE=1 SV=1	NA	NA	NA	NA	unchange	-0.443512	0.000997403	3.00113	down	unchange-down
CL1705.Contig2_All	CL1705.Contig2_All_Gene.8132	Glutathione S-transferase 1 OS=Musca domestica OX=7370 GN=Gst1 PE=1 SV=1	1.321	0.557764	0.40163	0.25355	unchange	-7.93078	2.51105e-31	30.6001	down	unchange-down
CL1705.Contig3_All	CL1705.Contig3_All_Gene.8134	Glutathione S-transferase 1-1 OS=Lucilia cuprina OX=7375 GN=GST1 PE=1 SV=2	2.9938	0.135197	1.58198	0.869034	unchange	0.0576947	0.434096	0.362414	unchange
CL1705.Contig4_All	CL1705.Contig4_All_Gene.8136	Glutathione S-transferase 1-1 OS=Lucilia cuprina OX=7375 GN=GST1 PE=1 SV=2	NA	NA	NA	NA	unchange	-0.013099	0.934836	0.0292645	unchange
CL1706.Contig1_All	CL1706.Contig1_All_Gene.8138	unknown [Dendroctonus ponderosae]	NA	NA	NA	NA	unchange	-0.370732	0.554548	0.256061	unchange
CL1706.Contig3_All	CL1706.Contig3_All_Gene.8140	UDP-glucuronosyltransferase 2B16 (Fragment) OS=Oryctolagus cuniculus OX=9986 GN=UGT2B16 PE=2 SV=2	1.5643	0.481616	0.645517	0.317299	unchange	-0.413129	0.148361	0.828682	unchange
CL1708.Contig4_All	CL1708.Contig4_All_Gene.8145	hypothetical protein YQE_00903, partial [Dendroctonus ponderosae]	1.2517	0.488788	0.323889	0.310879	unchange	-0.670512	3.11292e-86	85.5068	down	unchange-down
CL171.Contig3_All	CL171.Contig3_All_Gene.917	GILT-like protein F37H8.5 OS=Caenorhabditis elegans OX=6239 GN=F37H8.5 PE=1 SV=1	NA	NA	NA	NA	unchange	-0.0236092	0.930624	0.0312256	unchange
CL1722.Contig2_All	CL1722.Contig2_All_Gene.8185	Signal peptidase complex subunit 3 OS=Drosophila melanogaster OX=7227 GN=Spase22-23 PE=2 SV=1	1.2089	0.102075	0.273695	0.991082	unchange	0.564688	2.48164e-06	5.60526	up	unchange-up
CL1723.Contig3_All	CL1723.Contig3_All_Gene.8190	Puromycin-sensitive aminopeptidase-like protein OS=Homo sapiens OX=9606 GN=NPEPPSL1 PE=2 SV=3	1.0324	0.740424	0.046002	0.130519	unchange	-0.768321	1.07502e-26	25.9686	down	unchange-down
CL1725.Contig2_All	CL1725.Contig2_All_Gene.8196	Serine/threonine-protein phosphatase 2A 56 kDa regulatory subunit gamma isoform OS=Mus musculus OX=10090 GN=Ppp2r5c PE=1 SV=2	NA	NA	NA	NA	unchange	-0.105114	0.713045	0.146883	unchange
CL1730.Contig6_All	CL1730.Contig6_All_Gene.8211	Mitochondrial inner membrane protein OXA1L OS=Bos taurus OX=9913 GN=OXA1L PE=2 SV=1	NA	NA	NA	NA	unchange	-0.543274	0.000101682	3.99276	down	unchange-down
CL1732.Contig2_All	CL1732.Contig2_All_Gene.8218	Probable chitinase 10 OS=Drosophila melanogaster OX=7227 GN=Cht10 PE=2 SV=2	NA	NA	NA	NA	unchange	-0.875138	3.83091e-17	16.4167	down	unchange-down
CL1732.Contig3_All	CL1732.Contig3_All_Gene.8221	Probable chitinase 10 OS=Drosophila melanogaster OX=7227 GN=Cht10 PE=2 SV=2	2235.41	0.060098	11.1263	1.22114	unchange	0.407467	3.30869e-12	11.4803	up	unchange-up
CL1735.Contig3_All	CL1735.Contig3_All_Gene.8237	Acidic leucine-rich nuclear phosphoprotein 32 family member B OS=Rattus norvegicus OX=10116 GN=Anp32b PE=1 SV=1	1.8047	NA	0.851759	NA	unchange	0.098198	0.80931	0.0918852	unchange
CL1737.Contig6_All	CL1737.Contig6_All_Gene.8259	U1 small nuclear ribonucleoprotein 70 kDa OS=Drosophila melanogaster OX=7227 GN=snRNP-U1-70K PE=1 SV=2	2.1358	NA	1.09478	NA	unchange	0.00128035	0.997756	0.000975749	unchange
CL1739.Contig1_All	CL1739.Contig1_All_Gene.8265	PREDICTED: uncharacterized protein LOC109536196 [Dendroctonus ponderosae];ENN78370.1 hypothetical protein YQE_05172, partial [Dendroctonus ponderosae];ERL93247.1 hypothetical protein D910_10543 [Dendroctonus ponderosae]	NA	NA	NA	NA	unchange	-0.955896	0.000121264	3.91627	down	unchange-down
CL1743.Contig1_All	CL1743.Contig1_All_Gene.8282	PREDICTED: uncharacterized protein LOC108566795 [Nicrophorus vespilloides]	NA	NA	NA	NA	unchange	-8.69676	2.46596e-32	31.608	down	unchange-down
CL1743.Contig3_All	CL1743.Contig3_All_Gene.8284	PREDICTED: endoglucanase A [Tribolium castaneum];EEZ98526.1 hypothetical protein TcasGA2_TC001030 [Tribolium castaneum]	NA	NA	NA	NA	unchange	-0.73748	2.04635e-29	28.689	down	unchange-down
CL1745.Contig3_All	CL1745.Contig3_All_Gene.8290	Catenin alpha OS=Drosophila melanogaster OX=7227 GN=alpha-Cat PE=1 SV=2	1.3877	NA	0.472696	NA	unchange	-1.10305	0.00935043	2.02917	down	unchange-down
CL1756.Contig2_All	CL1756.Contig2_All_Gene.8330	Coatomer subunit zeta-1 OS=Bos taurus OX=9913 GN=COPZ1 PE=1 SV=2	1.1936	0.564321	0.255319	0.248473	unchange	0.0428215	0.909632	0.0411341	unchange
CL1758.Contig2_All	CL1758.Contig2_All_Gene.8338	PREDICTED: uncharacterized protein LOC109533299, partial [Dendroctonus ponderosae]	0.9146	0.709824	-0.128787	0.14885	unchange	-0.473553	3.10939e-05	4.50732	down	unchange-down
CL1761.Contig3_All	CL1761.Contig3_All_Gene.8350	Charged multivesicular body protein 2b-B OS=Xenopus laevis OX=8355 GN=chmp2b-b PE=2 SV=1	1.1682	NA	0.224287	NA	unchange	-0.772448	0.000970436	3.01303	down	unchange-down
CL1763.Contig4_All	CL1763.Contig4_All_Gene.8356	NADH-cytochrome b5 reductase 3 OS=Bos taurus OX=9913 GN=CYB5R3 PE=1 SV=3	1.3976	0.0315757	0.482952	1.50065	unchange	1.41591	1.85896e-27	26.7307	up	unchange-up
CL1766.Contig1_All	CL1766.Contig1_All_Gene.8361	Hydroxysteroid dehydrogenase-like protein 2 OS=Bos taurus OX=9913 GN=HSDL2 PE=2 SV=1	1.2316	0.339369	0.300534	0.469328	unchange	-0.986496	1.72032e-70	69.7644	down	unchange-down
CL1766.Contig2_All	CL1766.Contig2_All_Gene.8363	Hydroxysteroid dehydrogenase-like protein 2 OS=Bos taurus OX=9913 GN=HSDL2 PE=2 SV=1	1.1737	0.0265956	0.231064	1.57519	unchange	-1.04404	2.71061e-64	63.5669	down	unchange-down
CL1769.Contig5_All	CL1769.Contig5_All_Gene.8386	2-oxoglutarate dehydrogenase, mitochondrial OS=Xenopus laevis OX=8355 GN=ogdh PE=2 SV=1	NA	NA	NA	NA	unchange	0.902271	7.26459e-18	17.1388	up	unchange-up
CL1769.Contig6_All	CL1769.Contig6_All_Gene.8390	2-oxoglutarate dehydrogenase, mitochondrial OS=Xenopus laevis OX=8355 GN=ogdh PE=2 SV=1	0.6867	0.161454	-0.542248	0.79195	unchange	-0.758533	2.07222e-43	42.6836	down	unchange-down
CL1770.Contig11_All	CL1770.Contig11_All_Gene.8417	Heterogeneous nuclear ribonucleoprotein R OS=Homo sapiens OX=9606 GN=HNRNPR PE=1 SV=1	2.0007	0.0456008	1.0005	1.34103	up	-0.542982	2.41766e-09	8.6166	down	up-down
CL1774.Contig2_All	CL1774.Contig2_All_Gene.8444	Neutral alpha-glucosidase AB OS=Sus scrofa OX=9823 GN=GANAB PE=1 SV=1	1.0424	0.902145	0.059909	0.0447238	unchange	0.162854	0.0362934	1.44017	up	unchange-up
CL1780.Contig2_All	CL1780.Contig2_All_Gene.8460	Proteasome subunit beta type-7 OS=Sus scrofa OX=9823 GN=PSMB7 PE=2 SV=2	0.6001	0.182122	-0.736725	0.739637	unchange	0.659477	1.67919e-11	10.7749	up	unchange-up
CL1783.Contig2_All	CL1783.Contig2_All_Gene.8478	Succinate-semialdehyde dehydrogenase, mitochondrial OS=Rattus norvegicus OX=10116 GN=Aldh5a1 PE=1 SV=2	0.7464	NA	-0.421979	NA	unchange	-0.76695	0.000283807	3.54698	down	unchange-down
CL1785.Contig3_All	CL1785.Contig3_All_Gene.8483	C3 and PZP-like alpha-2-macroglobulin domain-containing protein 8 OS=Homo sapiens OX=9606 GN=CPAMD8 PE=1 SV=2	2.205	0.17586	1.14078	0.754834	unchange	-1.00796	1.75357e-107	106.756	down	unchange-down
CL1785.Contig4_All	CL1785.Contig4_All_Gene.8485	C3 and PZP-like alpha-2-macroglobulin domain-containing protein 8 OS=Homo sapiens OX=9606 GN=CPAMD8 PE=1 SV=2	0.5535	0.0765226	-0.853345	1.11621	unchange	0.114218	0.00347102	2.45954	up	unchange-up
CL1786.Contig6_All	CL1786.Contig6_All_Gene.8497	Stathmin-1-A OS=Xenopus laevis OX=8355 GN=stmn1-a PE=2 SV=1	4.2821	0.0110803	2.09832	1.95545	up	0.558919	7.398e-07	6.13089	up	up-up
CL1799.Contig2_All	CL1799.Contig2_All_Gene.8537	Nicalin-1 OS=Danio rerio OX=7955 GN=ncl1 PE=2 SV=1	NA	NA	NA	NA	unchange	-0.472423	0.0416234	1.38066	down	unchange-down
CL18.Contig2_All	CL18.Contig2_All_Gene.98	Probable ATP-dependent RNA helicase DDX5 OS=Homo sapiens OX=9606 GN=DDX5 PE=1 SV=1	NA	NA	NA	NA	unchange	-0.372045	1.96481e-10	9.70668	down	unchange-down
CL1801.Contig1_All	CL1801.Contig1_All_Gene.8543	Cytochrome b5 OS=Musca domestica OX=7370 GN=Cyt-b5 PE=1 SV=1	NA	NA	NA	NA	unchange	-0.156483	0.182275	0.739272	unchange
CL1801.Contig6_All	CL1801.Contig6_All_Gene.8547	Cytochrome b5 OS=Musca domestica OX=7370 GN=Cyt-b5 PE=1 SV=1	1.2841	0.306806	0.360758	0.513136	unchange	0.058284	0.405004	0.39254	unchange
CL1805.Contig1_All	CL1805.Contig1_All_Gene.8557	Isovaleryl-CoA dehydrogenase, mitochondrial OS=Rattus norvegicus OX=10116 GN=Ivd PE=1 SV=2	0.3638	NA	-1.45878	NA	unchange	0.38045	0.00134801	2.87031	up	unchange-up
CL1806.Contig3_All	CL1806.Contig3_All_Gene.8566	Sodium/potassium-transporting ATPase subunit alpha OS=Drosophila melanogaster OX=7227 GN=Atpalpha PE=1 SV=3	1.9028	0.0474714	0.928124	1.32357	up	0.935472	3.46903e-13	12.4598	up	up-up
CL1809.Contig3_All	CL1809.Contig3_All_Gene.8576	Carbonic anhydrase OS=Danio rerio OX=7955 GN=cahz PE=1 SV=2	0.4524	0.0833044	-1.14433	1.07933	unchange	-1.1948	7.86342e-90	89.1044	down	unchange-down
CL1816.Contig6_All	CL1816.Contig6_All_Gene.8614	Poly(U)-binding-splicing factor half pint OS=Drosophila melanogaster OX=7227 GN=hfp PE=1 SV=2	NA	NA	NA	NA	unchange	1.00964	5.2863e-15	14.2768	up	unchange-up
CL1820.Contig1_All	CL1820.Contig1_All_Gene.8623	Nucleoplasmin-like protein OS=Drosophila melanogaster OX=7227 GN=Nlp PE=1 SV=1	1.8359	NA	0.876487	NA	unchange	0.158053	0.00111603	2.95232	up	unchange-up
CL1821.Contig1_All	CL1821.Contig1_All_Gene.8625	Fibrillin-2 OS=Mus musculus OX=10090 GN=Fbn2 PE=1 SV=2	NA	NA	NA	NA	unchange	-7.04295	2.07852e-18	17.6822	down	unchange-down
CL1821.Contig3_All	CL1821.Contig3_All_Gene.8627	Fibrillin-2 OS=Homo sapiens OX=9606 GN=FBN2 PE=1 SV=3	0.8164	NA	-0.292652	NA	unchange	-0.312369	0.0457041	1.34005	down	unchange-down
CL1825.Contig1_All	CL1825.Contig1_All_Gene.8638	Trans-1,2-dihydrobenzene-1,2-diol dehydrogenase OS=Canis lupus familiaris OX=9615 GN=DHDH PE=1 SV=1	1.2051	0.456279	0.269153	0.340769	unchange	-5.89618	1.29019e-11	10.8893	down	unchange-down
CL1825.Contig2_All	CL1825.Contig2_All_Gene.8639	Trans-1,2-dihydrobenzene-1,2-diol dehydrogenase OS=Xenopus laevis OX=8355 GN=dhdh PE=2 SV=1	1.8742	0.0543209	0.906275	1.26503	unchange	-0.374416	3.21813e-08	7.4924	down	unchange-down
CL1825.Contig4_All	CL1825.Contig4_All_Gene.8640	Trans-1,2-dihydrobenzene-1,2-diol dehydrogenase OS=Danio rerio OX=7955 GN=dhdh PE=2 SV=2	NA	NA	NA	NA	unchange	-5.26727	8.75683e-27	26.0577	down	unchange-down
CL1835.Contig2_All	CL1835.Contig2_All_Gene.8658	Calcineurin B homologous protein 1 OS=Gallus gallus OX=9031 GN=CHP1 PE=1 SV=3	NA	NA	NA	NA	unchange	-0.697248	4.45225e-09	8.35142	down	unchange-down
CL1835.Contig3_All	CL1835.Contig3_All_Gene.8659	Protein transport protein Sec23A OS=Gallus gallus OX=9031 GN=SEC23A PE=2 SV=1	1.2417	0.114561	0.312317	0.940962	unchange	0.205157	0.00028546	3.54445	up	unchange-up
CL1839.Contig1_All	CL1839.Contig1_All_Gene.8709	Leucine-rich repeat-containing protein 15 OS=Homo sapiens OX=9606 GN=LRRC15 PE=2 SV=2	NA	NA	NA	NA	unchange	-1.15223	1.96187e-27	26.7073	down	unchange-down
CL1839.Contig4_All	CL1839.Contig4_All_Gene.8712	Leucine-rich repeat-containing protein 15 OS=Homo sapiens OX=9606 GN=LRRC15 PE=2 SV=2	1.1256	0.414819	0.170694	0.382142	unchange	-1.02419	3.80989e-15	14.4191	down	unchange-down
CL1839.Contig5_All	CL1839.Contig5_All_Gene.8713	Leucine-rich repeat-containing protein 15 OS=Homo sapiens OX=9606 GN=LRRC15 PE=2 SV=2	NA	NA	NA	NA	unchange	-0.61369	2.6223e-08	7.58132	down	unchange-down
CL1839.Contig6_All	CL1839.Contig6_All_Gene.8714	Insulin-like growth factor-binding protein complex acid labile subunit OS=Homo sapiens OX=9606 GN=IGFALS PE=1 SV=1	1.4734	0.293324	0.559149	0.532652	unchange	-0.013638	0.88936	0.0509224	unchange
CL1839.Contig7_All	CL1839.Contig7_All_Gene.8715	Chondroadherin OS=Rattus norvegicus OX=10116 GN=Chad PE=2 SV=1	NA	NA	NA	NA	unchange	-0.92604	4.21524e-70	69.3752	down	unchange-down
CL1843.Contig1_All	CL1843.Contig1_All_Gene.8726	Protein phosphatase 1 regulatory subunit 7 OS=Rattus norvegicus OX=10116 GN=Ppp1r7 PE=1 SV=1	0.9368	0.713248	-0.094187	0.146759	unchange	0.189239	0.666583	0.176146	unchange
CL1843.Contig2_All	CL1843.Contig2_All_Gene.8728	Protein phosphatase 1 regulatory subunit 7 OS=Homo sapiens OX=9606 GN=PPP1R7 PE=1 SV=1	NA	NA	NA	NA	unchange	-0.264779	0.173822	0.759896	unchange
CL1846.Contig2_All	CL1846.Contig2_All_Gene.8734	40S ribosomal protein S14a OS=Drosophila melanogaster OX=7227 GN=RpS14a PE=1 SV=1	1.2027	0.414212	0.266277	0.382778	unchange	0.592137	2.10441e-48	47.6769	up	unchange-up
CL1850.Contig1_All	CL1850.Contig1_All_Gene.8741	Argininosuccinate synthase OS=Anopheles gambiae OX=7165 GN=AGAP003015 PE=3 SV=3	1.1129	0.555945	0.154324	0.254968	unchange	0.926683	1.69952e-19	18.7697	up	unchange-up
CL186.Contig2_All	CL186.Contig2_All_Gene.1031	AMP deaminase 2 OS=Mus musculus OX=10090 GN=Ampd2 PE=1 SV=1	0.9632	0.846447	-0.0540927	0.0724002	unchange	0.927973	0.479399	0.319302	unchange
CL186.Contig9_All	CL186.Contig9_All_Gene.1039	AMP deaminase 2 OS=Homo sapiens OX=9606 GN=AMPD2 PE=1 SV=2	NA	NA	NA	NA	unchange	-1.79978	0.157153	0.803678	unchange
CL1868.Contig3_All	CL1868.Contig3_All_Gene.8781	Neurexin-4 OS=Drosophila melanogaster OX=7227 GN=Nrx-IV PE=1 SV=2	1.6527	0.360482	0.724825	0.443116	unchange	-0.558516	1.3991e-09	8.85415	down	unchange-down
CL187.Contig2_All	CL187.Contig2_All_Gene.1045	Low-density lipoprotein receptor-related protein 1B OS=Mus musculus OX=10090 GN=Lrp1b PE=1 SV=1	4.3873	0.0813353	2.13333	1.08972	unchange	-1.19096	3.98205e-135	134.4	down	unchange-down
CL187.Contig4_All	CL187.Contig4_All_Gene.1061	Low-density lipoprotein receptor-related protein 1B OS=Mus musculus OX=10090 GN=Lrp1b PE=1 SV=1	1.2057	0.453851	0.269871	0.343086	unchange	-0.101046	0.0972768	1.01199	unchange
CL1875.Contig3_All	CL1875.Contig3_All_Gene.8803	Coronin-6 OS=Homo sapiens OX=9606 GN=CORO6 PE=1 SV=2	0.4523	0.077522	-1.14465	1.11058	unchange	-0.26286	9.11034e-05	4.04047	down	unchange-down
CL1877.Contig1_All	CL1877.Contig1_All_Gene.8805	V-type proton ATPase 116 kDa subunit a isoform 1 OS=Mus musculus OX=10090 GN=Atp6v0a1 PE=1 SV=3	0.8043	0.529037	-0.314194	0.276514	unchange	-1.04381	3.16686e-25	24.4994	down	unchange-down
CL1878.Contig3_All	CL1878.Contig3_All_Gene.8816	Pyrimidodiazepine synthase OS=Drosophila melanogaster OX=7227 GN=se PE=1 SV=1	0.8544	0.358898	-0.227016	0.445029	unchange	-0.324783	1.35686e-07	6.86746	down	unchange-down
CL1879.Contig1_All	CL1879.Contig1_All_Gene.8818	Vitamin K-dependent protein C OS=Mus musculus OX=10090 GN=Proc PE=1 SV=2	NA	NA	NA	NA	unchange	-1.30455	7.26914e-24	23.1385	down	unchange-down
CL1879.Contig2_All	CL1879.Contig2_All_Gene.8819	Chymotrypsin BII OS=Penaeus vannamei OX=6689 PE=1 SV=1	0.6647	NA	-0.589225	NA	unchange	-2.11552	6.01452e-140	139.221	down	unchange-down
CL1879.Contig3_All	CL1879.Contig3_All_Gene.8820	Chymotrypsin BII OS=Penaeus vannamei OX=6689 PE=1 SV=1	0.2317	0.0418201	-2.10967	1.37861	down	0.0514873	0.521809	0.282489	unchange	down-unchange
CL1879.Contig4_All	CL1879.Contig4_All_Gene.8821	Chymotrypsin-like elastase family member 2A OS=Bos taurus OX=9913 GN=CELA2A PE=2 SV=1	0.1016	0.0469624	-3.29903	1.32825	down	-8.73961	9.1132e-33	32.0403	down	down-down
CL1881.Contig2_All	CL1881.Contig2_All_Gene.8825	Venom serine carboxypeptidase OS=Apis mellifera OX=7460 PE=2 SV=1	NA	NA	NA	NA	unchange	-1.29488	1.42874e-12	11.845	down	unchange-down
CL1882.Contig4_All	CL1882.Contig4_All_Gene.8829	Ras-related protein Rab6 OS=Drosophila melanogaster OX=7227 GN=Rab6 PE=1 SV=1	0.8693	0.75023	-0.202074	0.124805	unchange	-0.157652	0.489	0.310691	unchange
CL1886.Contig2_All	CL1886.Contig2_All_Gene.8836	Viral IAP-associated factor homolog OS=Drosophila melanogaster OX=7227 GN=viaf PE=1 SV=1	NA	NA	NA	NA	unchange	0.083655	0.587379	0.231081	unchange
CL1889.Contig1_All	CL1889.Contig1_All_Gene.8841	Transmembrane protease serine 6 OS=Mus musculus OX=10090 GN=Tmprss6 PE=1 SV=4	2.7428	0.0322481	1.45565	1.4915	up	-2.06862	5.23798e-24	23.2808	down	up-down
CL1889.Contig3_All	CL1889.Contig3_All_Gene.8843	Transmembrane protease serine 6 OS=Mus musculus OX=10090 GN=Tmprss6 PE=1 SV=4	NA	NA	NA	NA	unchange	0.364697	0.000261794	3.58204	up	unchange-up
CL1891.Contig2_All	CL1891.Contig2_All_Gene.8845	PREDICTED: uncharacterized protein LOC109537083 [Dendroctonus ponderosae];ENN77563.1 hypothetical protein YQE_05859, partial [Dendroctonus ponderosae];ERL88525.1 hypothetical protein D910_05911 [Dendroctonus ponderosae]	NA	NA	NA	NA	unchange	-9.49405	4.90324e-41	40.3095	down	unchange-down
CL1891.Contig3_All	CL1891.Contig3_All_Gene.8846	PREDICTED: uncharacterized protein LOC109537083 [Dendroctonus ponderosae];ENN77563.1 hypothetical protein YQE_05859, partial [Dendroctonus ponderosae];ERL88525.1 hypothetical protein D910_05911 [Dendroctonus ponderosae]	0.6702	0.171831	-0.577336	0.764898	unchange	0.143547	0.308533	0.510698	unchange
CL1891.Contig4_All	CL1891.Contig4_All_Gene.8847	PREDICTED: uncharacterized protein LOC109537083 [Dendroctonus ponderosae];ENN77563.1 hypothetical protein YQE_05859, partial [Dendroctonus ponderosae];ERL88525.1 hypothetical protein D910_05911 [Dendroctonus ponderosae]	NA	NA	NA	NA	unchange	0.647203	9.8877e-28	27.0049	up	unchange-up
CL1893.Contig7_All	CL1893.Contig7_All_Gene.8861	hypothetical protein	NA	NA	NA	NA	unchange	-0.201301	0.284683	0.545639	unchange
CL1895.Contig8_All	CL1895.Contig8_All_Gene.8879	Ras GTPase-activating protein-binding protein 2 OS=Pongo abelii OX=9601 GN=G3BP2 PE=2 SV=1	0.9071	0.591976	-0.140666	0.227696	unchange	-1.12863	4.00217e-06	5.3977	down	unchange-down
CL1897.Contig5_All	CL1897.Contig5_All_Gene.8885	Ragulator complex protein LAMTOR3 homolog OS=Drosophila melanogaster OX=7227 GN=CG5110 PE=2 SV=1	NA	NA	NA	NA	unchange	-5.74165	7.59893e-11	10.1192	down	unchange-down
CL1900.Contig6_All	CL1900.Contig6_All_Gene.8902	Neurofilament medium polypeptide OS=Gallus gallus OX=9031 GN=NEFM PE=2 SV=2	0.6078	NA	-0.718331	NA	unchange	-0.879142	7.94162e-63	62.1001	down	unchange-down
CL1901.Contig3_All	CL1901.Contig3_All_Gene.8910	CCHC-type zinc finger protein CG3800 OS=Drosophila melanogaster OX=7227 GN=CG3800 PE=1 SV=1	0.5756	0.299985	-0.796862	0.5229	unchange	0.50419	1.81468e-13	12.7412	up	unchange-up
CL1910.Contig2_All	CL1910.Contig2_All_Gene.8931	Clathrin light chain OS=Drosophila melanogaster OX=7227 GN=Clc PE=2 SV=1	0.8034	0.300429	-0.31581	0.522258	unchange	-0.538482	2.20626e-10	9.65634	down	unchange-down
CL1910.Contig3_All	CL1910.Contig3_All_Gene.8932	Clathrin light chain OS=Drosophila melanogaster OX=7227 GN=Clc PE=2 SV=1	NA	NA	NA	NA	unchange	0.200021	0.226393	0.645137	unchange
CL1917.Contig8_All	CL1917.Contig8_All_Gene.8967	Vitamin K-dependent protein C OS=Canis lupus familiaris OX=9615 GN=PROC PE=2 SV=2	2.7154	0.00304188	1.44116	2.51686	up	-0.208592	0.25274	0.597326	unchange	up-unchange
CL192.Contig1_All	CL192.Contig1_All_Gene.1076	Coagulation factor X OS=Gallus gallus OX=9031 GN=F10 PE=1 SV=1	NA	NA	NA	NA	unchange	-8.91724	1.30209e-34	33.8854	down	unchange-down
CL192.Contig2_All	CL192.Contig2_All_Gene.1077	Chymotrypsin-like elastase family member 2A OS=Rattus norvegicus OX=10116 GN=Cela2a PE=2 SV=1	NA	NA	NA	NA	unchange	-0.717423	4.55735e-06	5.34129	down	unchange-down
CL192.Contig3_All	CL192.Contig3_All_Gene.1078	CUB and peptidase domain-containing protein 1 (Fragment) OS=Acropora millepora OX=45264 PE=1 SV=1	0.508	0.200898	-0.9771	0.697025	unchange	-0.190677	0.0530162	1.27559	unchange
CL1920.Contig1_All	CL1920.Contig1_All_Gene.8972	Serine--pyruvate aminotransferase, mitochondrial OS=Felis catus OX=9685 GN=AGXT PE=2 SV=1	1.449	0.295185	0.535058	0.529905	unchange	-0.466231	1.23243e-07	6.90924	down	unchange-down
CL1926.Contig2_All	CL1926.Contig2_All_Gene.8984	Prostatic acid phosphatase OS=Homo sapiens OX=9606 GN=ACPP PE=1 SV=3	1.4665	0.208768	0.552377	0.680336	unchange	0.34451	0.125815	0.900268	unchange
CL1926.Contig3_All	CL1926.Contig3_All_Gene.8985	Prostatic acid phosphatase OS=Bos taurus OX=9913 GN=ACPP PE=2 SV=1	NA	NA	NA	NA	unchange	-0.644595	3.92197e-05	4.4065	down	unchange-down
CL1929.Contig1_All	CL1929.Contig1_All_Gene.8998	ATP synthase subunit delta, mitochondrial OS=Mus musculus OX=10090 GN=Atp5f1d PE=1 SV=1	0.4875	NA	-1.03653	NA	unchange	-7.84714	1.62907e-24	23.7881	down	unchange-down
CL1929.Contig2_All	CL1929.Contig2_All_Gene.8999	ATP synthase subunit delta, mitochondrial OS=Rattus norvegicus OX=10116 GN=Atp5f1d PE=1 SV=2	0.7826	0.229984	-0.353653	0.638303	unchange	-0.982893	3.66443e-42	41.436	down	unchange-down
CL1929.Contig3_All	CL1929.Contig3_All_Gene.9000	ATP synthase subunit delta, mitochondrial OS=Mus musculus OX=10090 GN=Atp5f1d PE=1 SV=1	NA	NA	NA	NA	unchange	0.115429	0.184247	0.7346	unchange
CL1929.Contig4_All	CL1929.Contig4_All_Gene.9001	ATP synthase subunit delta, mitochondrial OS=Mus musculus OX=10090 GN=Atp5f1d PE=1 SV=1	1.1282	0.963328	0.174023	0.0162259	unchange	0.418362	0.0451408	1.34543	up	unchange-up
CL1934.Contig2_All	CL1934.Contig2_All_Gene.9013	PREDICTED: uncharacterized protein LOC109538883 isoform X1 [Dendroctonus ponderosae];ENN76074.1 hypothetical protein YQE_07446, partial [Dendroctonus ponderosae]	1.2961	0.501419	0.374177	0.299799	unchange	-1.24072	1.51632e-43	42.8192	down	unchange-down
CL194.Contig2_All	CL194.Contig2_All_Gene.1086	26S proteasome non-ATPase regulatory subunit 2 OS=Rattus norvegicus OX=10116 GN=Psmd2 PE=1 SV=1	1.4537	0.0521617	0.53973	1.28265	unchange	-0.379646	2.0846e-07	6.68098	down	unchange-down
CL1941.Contig2_All	CL1941.Contig2_All_Gene.9104	Eukaryotic translation initiation factor 2 subunit 1 OS=Drosophila melanogaster OX=7227 GN=eIF2alpha PE=2 SV=1	0.8928	NA	-0.163591	NA	unchange	0.723822	7.06624e-35	34.1508	up	unchange-up
CL1942.Contig1_All	CL1942.Contig1_All_Gene.9105	Mediator of RNA polymerase II transcription subunit 15 OS=Xenopus laevis OX=8355 GN=med15 PE=1 SV=1	NA	NA	NA	NA	unchange	1.63938	0	Inf	up	unchange-up
CL1942.Contig3_All	CL1942.Contig3_All_Gene.9106	Bromodomain-containing protein DDB_G0280777 OS=Dictyostelium discoideum OX=44689 GN=DDB_G0280777 PE=4 SV=1	0.0114	NA	-6.45482	NA	unchange	-13.2254	3.1447e-138	137.502	down	unchange-down
CL1942.Contig4_All	CL1942.Contig4_All_Gene.9108	Bromodomain-containing protein DDB_G0280777 OS=Dictyostelium discoideum OX=44689 GN=DDB_G0280777 PE=4 SV=1	1.1674	0.574054	0.223299	0.241047	unchange	0.381123	7.07767e-27	26.1501	up	unchange-up
CL1942.Contig5_All	CL1942.Contig5_All_Gene.9110	Transcription factor SPT20 homolog OS=Dictyostelium discoideum OX=44689 GN=DDB_G0280065 PE=3 SV=1	NA	NA	NA	NA	unchange	-6.8785	2.63124e-17	16.5798	down	unchange-down
CL1943.Contig3_All	CL1943.Contig3_All_Gene.9113	N-acetylglucosamine-6-phosphate deacetylase OS=Drosophila melanogaster OX=7227 GN=CG17065 PE=2 SV=1	1.1772	NA	0.235359	NA	unchange	-0.448969	0.0183729	1.73582	down	unchange-down
CL1946.Contig3_All	CL1946.Contig3_All_Gene.9121	Spermine synthase OS=Bos taurus OX=9913 GN=SMS PE=2 SV=1	0.5207	0.135042	-0.941476	0.86953	unchange	0.774191	1.85879e-06	5.73077	up	unchange-up
CL1947.Contig2_All	CL1947.Contig2_All_Gene.9123	Acyl-CoA desaturase OS=Homo sapiens OX=9606 GN=SCD PE=1 SV=2	NA	NA	NA	NA	unchange	-0.0342856	0.836752	0.0774031	unchange
CL1948.Contig2_All	CL1948.Contig2_All_Gene.9125	Matrix-remodeling-associated protein 5 OS=Homo sapiens OX=9606 GN=MXRA5 PE=1 SV=3	1.7394	0.0824118	0.79859	1.08401	unchange	-2.08969	1.06029e-10	9.97458	down	unchange-down
CL1950.Contig3_All	CL1950.Contig3_All_Gene.9133	Programmed cell death protein 5 OS=Mus musculus OX=10090 GN=Pdcd5 PE=1 SV=3	1.6792	0.0729627	0.747774	1.1369	unchange	-0.0214201	0.910444	0.0407466	unchange
CL1952.Contig2_All	CL1952.Contig2_All_Gene.9139	Probable nuclear transport factor 2 OS=Caenorhabditis elegans OX=6239 GN=ran-4 PE=3 SV=1	1.2422	0.865066	0.312897	0.0629506	unchange	0.184217	0.0514131	1.28893	unchange
CL1954.Contig3_All	CL1954.Contig3_All_Gene.9145	Inositol-3-phosphate synthase 1-B OS=Xenopus laevis OX=8355 GN=isyna1-b PE=2 SV=2	NA	NA	NA	NA	unchange	1.00201	1.92293e-08	7.71604	up	unchange-up
CL1958.Contig1_All	CL1958.Contig1_All_Gene.9151	Kinectin OS=Gallus gallus OX=9031 GN=KTN1 PE=1 SV=1	NA	NA	NA	NA	unchange	-7.86598	1.09139e-24	23.962	down	unchange-down
CL1958.Contig10_All	CL1958.Contig10_All_Gene.9165	Myosin-11 OS=Homo sapiens OX=9606 GN=MYH11 PE=1 SV=3	NA	NA	NA	NA	unchange	-0.327349	0.727748	0.138019	unchange
CL1958.Contig11_All	CL1958.Contig11_All_Gene.9167	Ribosome-binding protein 1 OS=Mus musculus OX=10090 GN=Rrbp1 PE=1 SV=2	NA	NA	NA	NA	unchange	0.13881	0.34781	0.458659	unchange
CL1958.Contig4_All	CL1958.Contig4_All_Gene.9155	Ribosome-binding protein 1 OS=Homo sapiens OX=9606 GN=RRBP1 PE=1 SV=5	0.3171	NA	-1.65699	NA	unchange	-1.82694	7.73672e-09	8.11144	down	unchange-down
CL1958.Contig7_All	CL1958.Contig7_All_Gene.9160	Ribosome-binding protein 1 OS=Mus musculus OX=10090 GN=Rrbp1 PE=1 SV=2	NA	NA	NA	NA	unchange	-3.95218	5.45366e-13	12.2633	down	unchange-down
CL1958.Contig8_All	CL1958.Contig8_All_Gene.9162	Kinectin OS=Gallus gallus OX=9031 GN=KTN1 PE=1 SV=1	0.9564	0.743979	-0.064314	0.128439	unchange	-0.933164	1.77142e-17	16.7517	down	unchange-down
CL1966.Contig3_All	CL1966.Contig3_All_Gene.9226	PREDICTED: uncharacterized protein LOC109534151 [Dendroctonus ponderosae]	NA	NA	NA	NA	unchange	-0.171656	0.170914	0.767221	unchange
CL1976.Contig1_All	CL1976.Contig1_All_Gene.9268	SWI/SNF complex subunit SMARCC2 OS=Homo sapiens OX=9606 GN=SMARCC2 PE=1 SV=1	NA	NA	NA	NA	unchange	0.491452	0.00808398	2.09237	up	unchange-up
CL1982.Contig6_All	CL1982.Contig6_All_Gene.9288	Type 1 phosphatidylinositol 4,5-bisphosphate 4-phosphatase OS=Mus musculus OX=10090 GN=Pip4p1 PE=1 SV=1	0.8791	NA	-0.185901	NA	unchange	0.651763	7.06944e-05	4.15061	up	unchange-up
CL1985.Contig2_All	CL1985.Contig2_All_Gene.9297	Troponin C, isoform 3 OS=Drosophila melanogaster OX=7227 GN=TpnC73F PE=2 SV=2	0.1792	0.0496637	-2.48036	1.30396	down	0.750901	0.18935	0.722734	unchange	down-unchange
CL1985.Contig4_All	CL1985.Contig4_All_Gene.9300	Troponin C OS=Tachypleus tridentatus OX=6853 PE=1 SV=1	0.6476	NA	-0.626825	NA	unchange	0.469718	1.51587e-38	37.8193	up	unchange-up
CL1987.Contig4_All	CL1987.Contig4_All_Gene.9307	Protein CDV3 homolog OS=Drosophila yakuba OX=7245 GN=GE14456 PE=2 SV=1	1.3276	0.353499	0.408821	0.451612	unchange	0.700374	5.45901e-15	14.2629	up	unchange-up
CL1988.Contig3_All	CL1988.Contig3_All_Gene.9309	LEM domain-containing protein 2 OS=Mus musculus OX=10090 GN=Lemd2 PE=1 SV=1	1.0285	0.888569	0.0405418	0.051309	unchange	0.0424521	0.817196	0.0876737	unchange
CL1988.Contig5_All	CL1988.Contig5_All_Gene.9311	LEM domain-containing protein 2 OS=Mus musculus OX=10090 GN=Lemd2 PE=1 SV=1	NA	NA	NA	NA	unchange	0.996272	1.45801e-15	14.8362	up	unchange-up
CL199.Contig10_All	CL199.Contig10_All_Gene.1114	Dystonin OS=Mus musculus OX=10090 GN=Dst PE=1 SV=2	NA	NA	NA	NA	unchange	-1.70507	1.97449e-53	52.7045	down	unchange-down
CL199.Contig4_All	CL199.Contig4_All_Gene.1096	Microtubule-actin cross-linking factor 1, isoforms 1/2/3/5 OS=Homo sapiens OX=9606 GN=MACF1 PE=1 SV=4	1.3536	0.368508	0.436801	0.433553	unchange	-0.125726	0.108141	0.966011	unchange
CL199.Contig6_All	CL199.Contig6_All_Gene.1102	Microtubule-actin cross-linking factor 1, isoforms 1/2/3/5 OS=Homo sapiens OX=9606 GN=MACF1 PE=1 SV=4	NA	NA	NA	NA	unchange	0.953327	6.39383e-27	26.1942	up	unchange-up
CL199.Contig7_All	CL199.Contig7_All_Gene.1105	Microtubule-actin cross-linking factor 1, isoforms 1/2/3/5 OS=Homo sapiens OX=9606 GN=MACF1 PE=1 SV=4	0.6871	NA	-0.541408	NA	unchange	-0.53076	1.41925e-21	20.8479	down	unchange-down
CL1990.Contig3_All	CL1990.Contig3_All_Gene.9315	26S proteasome regulatory subunit 10B OS=Mus musculus OX=10090 GN=Psmc6 PE=1 SV=1	1.0832	0.732447	0.1153	0.135224	unchange	0.891027	8.85368e-20	19.0529	up	unchange-up
CL1991.Contig2_All	CL1991.Contig2_All_Gene.9317	Thymidylate synthase OS=Homo sapiens OX=9606 GN=TYMS PE=1 SV=3	1.0878	0.575138	0.121413	0.240228	unchange	-0.434183	6.99834e-06	5.155	down	unchange-down
CL1999.Contig2_All	CL1999.Contig2_All_Gene.9367	Calreticulin OS=Drosophila melanogaster OX=7227 GN=Calr PE=1 SV=2	3.2466	0.0455287	1.69893	1.34171	up	0.0377936	0.373038	0.428247	unchange	up-unchange
CL200.Contig4_All	CL200.Contig4_All_Gene.1127	RNA-binding Raly-like protein OS=Mus musculus OX=10090 GN=Ralyl PE=2 SV=1	2.108	0.0876285	1.07587	1.05735	unchange	0.161198	0.199139	0.700844	unchange
CL2000.Contig1_All	CL2000.Contig1_All_Gene.9370	Quinone oxidoreductase-like protein 2 homolog OS=Nematostella vectensis OX=45351 GN=v1g238856 PE=3 SV=1	NA	NA	NA	NA	unchange	0.65709	0.0330752	1.4805	up	unchange-up
CL2000.Contig2_All	CL2000.Contig2_All_Gene.9371	Quinone oxidoreductase-like protein 2 homolog OS=Nematostella vectensis OX=45351 GN=v1g238856 PE=3 SV=1	1.6811	NA	0.749406	NA	unchange	-0.581648	0.0333199	1.4773	down	unchange-down
CL2003.Contig4_All	CL2003.Contig4_All_Gene.9394	Peptidoglycan-recognition protein LB OS=Drosophila melanogaster OX=7227 GN=PGRP-LB PE=1 SV=1	0.6771	0.154417	-0.562559	0.811306	unchange	-0.812962	8.48779e-06	5.07121	down	unchange-down
CL2009.Contig4_All	CL2009.Contig4_All_Gene.9407	hypothetical protein YQE_08514, partial [Dendroctonus ponderosae]	0.7229	0.838954	-0.468132	0.0762619	unchange	-0.570117	1.03606e-09	8.98462	down	unchange-down
CL2012.Contig2_All	CL2012.Contig2_All_Gene.9423	RISC-loading complex subunit TARBP2 OS=Mus musculus OX=10090 GN=Tarbp2 PE=1 SV=2	NA	NA	NA	NA	unchange	0.626074	7.03118e-07	6.15297	up	unchange-up
CL2012.Contig5_All	CL2012.Contig5_All_Gene.9430	RISC-loading complex subunit tarbp2 OS=Tetraodon nigroviridis OX=99883 GN=tarbp2 PE=3 SV=1	1.6634	0.0450738	0.734135	1.34608	up	-0.537028	0.000197703	3.70399	down	up-down
CL2024.Contig5_All	CL2024.Contig5_All_Gene.9454	Cleavage and polyadenylation specificity factor subunit 5 OS=Danio rerio OX=7955 GN=nudt21 PE=2 SV=1	1.616	0.687155	0.692427	0.162945	unchange	1.16011	4.08306e-07	6.38901	up	unchange-up
CL2028.Contig5_All	CL2028.Contig5_All_Gene.9467	hypothetical protein YQE_05469, partial [Dendroctonus ponderosae];ERL87273.1 hypothetical protein D910_04669 [Dendroctonus ponderosae]	0.7828	0.632812	-0.353284	0.198726	unchange	0.335084	0.00122312	2.91253	up	unchange-up
CL2034.Contig4_All	CL2034.Contig4_All_Gene.9497	Dihydropyrimidinase OS=Mus musculus OX=10090 GN=Dpys PE=1 SV=2	0.8491	0.39226	-0.235994	0.406426	unchange	-3.21672	8.15842e-14	13.0884	down	unchange-down
CL2036.Contig4_All	CL2036.Contig4_All_Gene.9501	Kinesin light chain OS=Drosophila melanogaster OX=7227 GN=Klc PE=1 SV=1	0.8704	0.698095	-0.20025	0.156086	unchange	-0.686267	0.127796	0.893483	unchange
CL2039.Contig1_All	CL2039.Contig1_All_Gene.9507	Chitinase-like protein Idgf4 OS=Drosophila melanogaster OX=7227 GN=Idgf4 PE=2 SV=1	NA	NA	NA	NA	unchange	-10.9873	4.15403e-98	97.3815	down	unchange-down
CL2039.Contig2_All	CL2039.Contig2_All_Gene.9509	Chitinase-like protein Idgf4 OS=Drosophila melanogaster OX=7227 GN=Idgf4 PE=2 SV=1	NA	NA	NA	NA	unchange	-1.43673	1.34603e-150	149.871	down	unchange-down
CL2039.Contig3_All	CL2039.Contig3_All_Gene.9510	Chitinase-like protein Idgf4 OS=Drosophila melanogaster OX=7227 GN=Idgf4 PE=2 SV=1	0.8695	0.705592	-0.201742	0.151446	unchange	-0.124735	0.00605907	2.21759	down	unchange-down
CL2039.Contig4_All	CL2039.Contig4_All_Gene.9511	Chitinase-like protein Idgf4 OS=Drosophila melanogaster OX=7227 GN=Idgf4 PE=2 SV=1	NA	NA	NA	NA	unchange	-0.311614	1.0976e-15	14.9596	down	unchange-down
CL2040.Contig3_All	CL2040.Contig3_All_Gene.9515	5-formyltetrahydrofolate cyclo-ligase OS=Mus musculus OX=10090 GN=Mthfs PE=2 SV=2	NA	NA	NA	NA	unchange	-3.89774	7.82681e-20	19.1064	down	unchange-down
CL2040.Contig4_All	CL2040.Contig4_All_Gene.9516	5-formyltetrahydrofolate cyclo-ligase OS=Mus musculus OX=10090 GN=Mthfs PE=2 SV=2	NA	NA	NA	NA	unchange	0.0263878	0.898088	0.0466813	unchange
CL2041.Contig5_All	CL2041.Contig5_All_Gene.9520	AP-1 complex subunit beta-1 OS=Homo sapiens OX=9606 GN=AP1B1 PE=1 SV=2	1.594	0.0215588	0.672652	1.66637	up	-0.356603	9.10642e-07	6.04065	down	up-down
CL2043.Contig3_All	CL2043.Contig3_All_Gene.9526	Acid phosphatase type 7 OS=Danio rerio OX=7955 GN=acp7 PE=2 SV=1	NA	NA	NA	NA	unchange	0.482011	0.00176696	2.75277	up	unchange-up
CL2058.Contig1_All	CL2058.Contig1_All_Gene.9576	Oxygen-dependent coproporphyrinogen-III oxidase, mitochondrial OS=Homo sapiens OX=9606 GN=CPOX PE=1 SV=3	1.0429	0.790342	0.0606008	0.102185	unchange	-1.36505	7.24494e-12	11.14	down	unchange-down
CL206.Contig2_All	CL206.Contig2_All_Gene.1144	Ferritin subunit OS=Aedes aegypti OX=7159 GN=FERH PE=1 SV=2	0.8995	0.925996	-0.152805	0.0333908	unchange	-10.511	2.06694e-65	64.6847	down	unchange-down
CL206.Contig3_All	CL206.Contig3_All_Gene.1145	Ferritin subunit OS=Aedes aegypti OX=7159 GN=FERH PE=1 SV=2	1.3229	0.421728	0.403704	0.374968	unchange	-0.466467	5.78766e-35	34.2375	down	unchange-down
CL206.Contig6_All	CL206.Contig6_All_Gene.1149	Ferritin subunit OS=Aedes aegypti OX=7159 GN=FERH PE=1 SV=2	1.1703	NA	0.226878	NA	unchange	0.191484	1.28737e-07	6.8903	up	unchange-up
CL2063.Contig2_All	CL2063.Contig2_All_Gene.9603	PREDICTED: uncharacterized protein LOC109545239 [Dendroctonus ponderosae];ENN70493.1 hypothetical protein YQE_12669, partial [Dendroctonus ponderosae]	1.2557	0.459733	0.328492	0.337494	unchange	-0.00317219	0.985145	0.00649986	unchange
CL2065.Contig1_All	CL2065.Contig1_All_Gene.9606	PREDICTED: uncharacterized protein LOC109537671 isoform X4 [Dendroctonus ponderosae]	NA	NA	NA	NA	unchange	-0.196193	0.00643745	2.19129	down	unchange-down
CL2065.Contig6_All	CL2065.Contig6_All_Gene.9609	Nucleolar protein 58 OS=Dictyostelium discoideum OX=44689 GN=nop58 PE=3 SV=1	NA	NA	NA	NA	unchange	0.876567	3.5132e-26	25.4543	up	unchange-up
CL2072.Contig2_All	CL2072.Contig2_All_Gene.9636	26S proteasome regulatory subunit 8 OS=Drosophila melanogaster OX=7227 GN=Rpt6 PE=1 SV=2	1.3364	0.174309	0.418352	0.758681	unchange	-0.145422	0.165565	0.781032	unchange
CL2073.Contig4_All	CL2073.Contig4_All_Gene.9644	Fatty acid synthase OS=Mus musculus OX=10090 GN=Fasn PE=1 SV=2	5.2584	NA	2.39462	NA	unchange	0.183123	0.0718747	1.14342	unchange
CL2076.Contig2_All	CL2076.Contig2_All_Gene.9661	Dynamin-1-like protein OS=Danio rerio OX=7955 GN=dnm1l PE=2 SV=1	1.751	0.149001	0.808179	0.826809	unchange	-0.106229	0.441541	0.355029	unchange
CL208.Contig4_All	CL208.Contig4_All_Gene.1158	Eukaryotic initiation factor 4A-II OS=Rattus norvegicus OX=10116 GN=Eif4a2 PE=1 SV=1	1.0338	0.747402	0.0479571	0.126446	unchange	0.391791	1.46613e-26	25.8338	up	unchange-up
CL2080.Contig3_All	CL2080.Contig3_All_Gene.9677	Protein BCCIP homolog OS=Drosophila melanogaster OX=7227 GN=CG9286 PE=2 SV=2	NA	NA	NA	NA	unchange	-0.0128068	0.969144	0.0136115	unchange
CL2084.Contig6_All	CL2084.Contig6_All_Gene.9693	Icarapin OS=Apis mellifera carnica OX=88217 PE=1 SV=2	0.9426	0.75334	-0.0852824	0.123009	unchange	-0.520478	3.52791e-38	37.4525	down	unchange-down
CL2088.Contig2_All	CL2088.Contig2_All_Gene.9698	Probable mannose-6-phosphate isomerase OS=Dictyostelium discoideum OX=44689 GN=mpi PE=3 SV=1	0.6255	NA	-0.676918	NA	unchange	-0.896587	0.0247869	1.60578	down	unchange-down
CL2089.Contig2_All	CL2089.Contig2_All_Gene.9704	Heat shock protein 27 OS=Drosophila melanogaster OX=7227 GN=Hsp27 PE=1 SV=2	2.69	0.00373306	1.42761	2.42794	up	1.71191	4.61529e-149	148.336	up	up-up
CL2091.Contig1_All	CL2091.Contig1_All_Gene.9711	CD63 antigen OS=Bos taurus OX=9913 GN=CD63 PE=2 SV=4	0.8664	0.63152	-0.206895	0.199613	unchange	-5.70296	1.68369e-92	91.7737	down	unchange-down
CL2091.Contig2_All	CL2091.Contig2_All_Gene.9712	CD63 antigen OS=Homo sapiens OX=9606 GN=CD63 PE=1 SV=2	1.0459	0.804892	0.0647449	0.0942624	unchange	-0.282234	1.01303e-07	6.99438	down	unchange-down
CL2094.Contig1_All	CL2094.Contig1_All_Gene.9719	Translational activator of cytochrome c oxidase 1 OS=Rattus norvegicus OX=10116 GN=Taco1 PE=2 SV=1	NA	NA	NA	NA	unchange	-0.61337	0.00020155	3.69562	down	unchange-down
CL2096.Contig2_All	CL2096.Contig2_All_Gene.9729	Esterase FE4 OS=Myzus persicae OX=13164 PE=1 SV=1	0.7001	NA	-0.514367	NA	unchange	-0.594246	3.84894e-08	7.41466	down	unchange-down
CL2096.Contig3_All	CL2096.Contig3_All_Gene.9730	Esterase FE4 OS=Myzus persicae OX=13164 PE=1 SV=1	0.3718	NA	-1.4274	NA	unchange	0.285403	0.00442688	2.3539	up	unchange-up
CL2098.Contig1_All	CL2098.Contig1_All_Gene.9731	MICOS complex subunit Mic60 OS=Drosophila melanogaster OX=7227 GN=Mitofilin PE=1 SV=4	NA	NA	NA	NA	unchange	-8.34265	7.22365e-29	28.1412	down	unchange-down
CL2098.Contig4_All	CL2098.Contig4_All_Gene.9739	MICOS complex subunit Mic60 OS=Drosophila melanogaster OX=7227 GN=Mitofilin PE=1 SV=4	0.711	0.0774425	-0.492079	1.11102	unchange	-0.187484	0.016973	1.77024	down	unchange-down
CL2102.Contig2_All	CL2102.Contig2_All_Gene.9755	Leucyl-cystinyl aminopeptidase OS=Mus musculus OX=10090 GN=Lnpep PE=1 SV=1	NA	NA	NA	NA	unchange	-2.7656	1.08459e-29	28.9647	down	unchange-down
CL2104.Contig1_All	CL2104.Contig1_All_Gene.9757	Phenoloxidase 1 OS=Holotrichia diomphalia OX=33394 GN=PPO1 PE=1 SV=1	NA	NA	NA	NA	unchange	-2.68896	7.47898e-52	51.1262	down	unchange-down
CL2104.Contig2_All	CL2104.Contig2_All_Gene.9761	Phenoloxidase 1 OS=Holotrichia diomphalia OX=33394 GN=PPO1 PE=1 SV=1	0.6526	0.316265	-0.615729	0.499949	unchange	-9.6255	6.78874e-52	51.1682	down	unchange-down
CL2104.Contig3_All	CL2104.Contig3_All_Gene.9764	Phenoloxidase 1 OS=Holotrichia diomphalia OX=33394 GN=PPO1 PE=1 SV=1	1.0858	0.661648	0.118758	0.179373	unchange	-3.54818	1.32101e-30	29.8791	down	unchange-down
CL2104.Contig4_All	CL2104.Contig4_All_Gene.9765	Phenoloxidase 1 OS=Holotrichia diomphalia OX=33394 GN=PPO1 PE=1 SV=1	1.0979	0.545967	0.134747	0.262834	unchange	-0.955223	2.19741e-133	132.658	down	unchange-down
CL2104.Contig5_All	CL2104.Contig5_All_Gene.9767	Phenoloxidase 1 OS=Holotrichia diomphalia OX=33394 GN=PPO1 PE=1 SV=1	0.6409	NA	-0.641829	NA	unchange	-2.04425	0	Inf	down	unchange-down
CL2104.Contig6_All	CL2104.Contig6_All_Gene.9768	Phenoloxidase 1 OS=Holotrichia diomphalia OX=33394 GN=PPO1 PE=1 SV=1	1.0436	0.918518	0.0615688	0.0369122	unchange	-1.36303	7.56796e-206	205.121	down	unchange-down
CL2105.Contig1_All	CL2105.Contig1_All_Gene.9772	B2 protein (Fragment) OS=Tenebrio molitor OX=7067 PE=2 SV=1	NA	NA	NA	NA	unchange	-6.17688	2.12374e-40	39.6729	down	unchange-down
CL2105.Contig2_All	CL2105.Contig2_All_Gene.9773	B2 protein (Fragment) OS=Tenebrio molitor OX=7067 PE=2 SV=1	0.1487	0.221252	-2.74952	0.655112	unchange	-3.42737	1.89979e-139	138.721	down	unchange-down
CL2105.Contig3_All	CL2105.Contig3_All_Gene.9774	General odorant-binding protein 56d OS=Drosophila melanogaster OX=7227 GN=Obp56d PE=1 SV=2	0.7131	0.17624	-0.487824	0.753896	unchange	-2.06896	1.68092e-192	191.774	down	unchange-down
CL2106.Contig4_All	CL2106.Contig4_All_Gene.9776	PREDICTED: protein msta-like [Dendroctonus ponderosae];AEE61520.1 unknown [Dendroctonus ponderosae];ENN76494.1 hypothetical protein YQE_06947, partial [Dendroctonus ponderosae]	0.0084	0.17695	-6.89539	0.752149	unchange	-0.154653	0.529338	0.276267	unchange
CL2106.Contig5_All	CL2106.Contig5_All_Gene.9778	PREDICTED: uncharacterized protein LOC109543392 [Dendroctonus ponderosae];XP_019754735.1 PREDICTED: uncharacterized protein LOC109533771 [Dendroctonus ponderosae];ENN80351.1 hypothetical protein YQE_03210, partial [Dendroctonus ponderosae];ENN83532.1 hypothetical protein YQE_00112, partial [Dendroctonus ponderosae]	NA	NA	NA	NA	unchange	2.20359	7.44458e-30	29.1282	up	unchange-up
CL2109.Contig12_All	CL2109.Contig12_All_Gene.9802	Uncharacterized transmembrane protein DDB_G0289901 OS=Dictyostelium discoideum OX=44689 GN=DDB_G0289901 PE=3 SV=1	0.8787	0.935091	-0.186557	0.0291459	unchange	0.129861	0.0916175	1.03802	unchange
CL2109.Contig13_All	CL2109.Contig13_All_Gene.9804	Uncharacterized transmembrane protein DDB_G0289901 OS=Dictyostelium discoideum OX=44689 GN=DDB_G0289901 PE=3 SV=1	NA	NA	NA	NA	unchange	-0.814142	2.24323e-50	49.6491	down	unchange-down
CL2109.Contig3_All	CL2109.Contig3_All_Gene.9783	Uncharacterized transmembrane protein DDB_G0289901 OS=Dictyostelium discoideum OX=44689 GN=DDB_G0289901 PE=3 SV=1	0.5791	0.201808	-0.788116	0.695062	unchange	-2.21035	2.88372e-51	50.54	down	unchange-down
CL2109.Contig6_All	CL2109.Contig6_All_Gene.9789	Sericin 1 OS=Bombyx mori OX=7091 GN=ser1 PE=1 SV=2	NA	NA	NA	NA	unchange	0.811556	4.01846e-35	34.3959	up	unchange-up
CL2109.Contig8_All	CL2109.Contig8_All_Gene.9796	Probable serine/threonine-protein kinase kinX OS=Dictyostelium discoideum OX=44689 GN=kinX PE=3 SV=2	NA	NA	NA	NA	unchange	0.60988	0.00136428	2.8651	up	unchange-up
CL2109.Contig9_All	CL2109.Contig9_All_Gene.9797	Titin OS=Mus musculus OX=10090 GN=Ttn PE=1 SV=1	NA	NA	NA	NA	unchange	-5.85533	0	Inf	down	unchange-down
CL2118.Contig5_All	CL2118.Contig5_All_Gene.9840	V-type proton ATPase 116 kDa subunit a isoform 1 OS=Homo sapiens OX=9606 GN=ATP6V0A1 PE=1 SV=3	1.2672	0.234356	0.341644	0.630125	unchange	-0.532688	8.14174e-21	20.0893	down	unchange-down
CL2119.Contig3_All	CL2119.Contig3_All_Gene.9844	Voltage-dependent anion-selective channel OS=Drosophila melanogaster OX=7227 GN=porin PE=1 SV=3	NA	NA	NA	NA	unchange	-6.66279	6.87598e-16	15.1627	down	unchange-down
CL2119.Contig5_All	CL2119.Contig5_All_Gene.9846	Voltage-dependent anion-selective channel OS=Drosophila melanogaster OX=7227 GN=porin PE=1 SV=3	0.5059	0.417681	-0.983076	0.379155	unchange	0.60474	2.4023e-29	28.6194	up	unchange-up
CL2119.Contig6_All	CL2119.Contig6_All_Gene.9847	Voltage-dependent anion-selective channel OS=Drosophila melanogaster OX=7227 GN=porin PE=1 SV=3	1.1188	0.577662	0.161952	0.238326	unchange	-0.498718	3.68633e-32	31.4334	down	unchange-down
CL2120.Contig1_All	CL2120.Contig1_All_Gene.9848	Probable serine/threonine-protein kinase DDB_G0278509 OS=Dictyostelium discoideum OX=44689 GN=DDB_G0278509 PE=3 SV=1	1.8257	0.231059	0.86845	0.636276	unchange	0.157871	0.763131	0.117401	unchange
CL2122.Contig3_All	CL2122.Contig3_All_Gene.9851	Small glutamine-rich tetratricopeptide repeat-containing protein alpha OS=Mus musculus OX=10090 GN=Sgta PE=1 SV=2	0.9963	0.981645	-0.00534787	0.00804565	unchange	-0.550989	3.7659e-06	5.42413	down	unchange-down
CL2123.Contig1_All	CL2123.Contig1_All_Gene.9852	Probable chitinase 10 OS=Drosophila melanogaster OX=7227 GN=Cht10 PE=2 SV=2	8.5234	0.15335	3.09143	0.814317	unchange	0.481322	7.12388e-17	16.1473	up	unchange-up
CL2125.Contig1_All	CL2125.Contig1_All_Gene.9854	Replication protein A 70 kDa DNA-binding subunit OS=Drosophila melanogaster OX=7227 GN=RpA-70 PE=1 SV=1	NA	NA	NA	NA	unchange	0.232395	0.248707	0.604312	unchange
CL2125.Contig2_All	CL2125.Contig2_All_Gene.9856	Replication protein A 70 kDa DNA-binding subunit OS=Drosophila melanogaster OX=7227 GN=RpA-70 PE=1 SV=1	1.0663	0.77836	0.0926134	0.108819	unchange	-0.0683656	0.714226	0.146164	unchange
CL2129.Contig3_All	CL2129.Contig3_All_Gene.9872	ELAV-like protein 1 OS=Xenopus tropicalis OX=8364 GN=elavl1 PE=2 SV=1	0.8773	NA	-0.188858	NA	unchange	0.141691	0.613241	0.212369	unchange
CL2141.Contig4_All	CL2141.Contig4_All_Gene.9912	Septin-2 OS=Drosophila melanogaster OX=7227 GN=Sep2 PE=2 SV=2	NA	NA	NA	NA	unchange	-0.0624903	0.76498	0.11635	unchange
CL2148.Contig2_All	CL2148.Contig2_All_Gene.9927	COP9 signalosome complex subunit 5 OS=Mus musculus OX=10090 GN=Cops5 PE=1 SV=3	1.1661	0.43148	0.221692	0.36504	unchange	-0.180271	0.100797	0.996553	unchange
CL2150.Contig4_All	CL2150.Contig4_All_Gene.9933	PREDICTED: uncharacterized protein LOC109539693 isoform X2 [Dendroctonus ponderosae]	1.0394	NA	0.055751	NA	unchange	-0.00880853	0.994639	0.00233443	unchange
CL2152.Contig2_All	CL2152.Contig2_All_Gene.9940	Probable ATP-dependent RNA helicase DDX10 OS=Mus musculus OX=10090 GN=Ddx10 PE=1 SV=2	NA	NA	NA	NA	unchange	-0.104312	0.719287	0.143098	unchange
CL2153.Contig1_All	CL2153.Contig1_All_Gene.9941	Myosin-11 OS=Gallus gallus OX=9031 GN=MYH11 PE=1 SV=4	1.8375	0.173848	0.877744	0.759831	unchange	0.300912	0.00242106	2.61599	up	unchange-up
CL2156.Contig2_All	CL2156.Contig2_All_Gene.9966	Cytosolic non-specific dipeptidase OS=Homo sapiens OX=9606 GN=CNDP2 PE=1 SV=2	NA	NA	NA	NA	unchange	-2.17825	1.5824e-61	60.8007	down	unchange-down
CL2156.Contig3_All	CL2156.Contig3_All_Gene.9967	Cytosolic non-specific dipeptidase OS=Mus musculus OX=10090 GN=Cndp2 PE=1 SV=1	1.548	0.0205401	0.630405	1.6874	up	-2.01267	2.95426e-85	84.5296	down	up-down
CL2160.Contig2_All	CL2160.Contig2_All_Gene.9976	Titin homolog OS=Caenorhabditis elegans OX=6239 GN=ttn-1 PE=1 SV=2	0.7776	0.805859	-0.3629	0.0937407	unchange	-1.20478	1.71967e-106	105.765	down	unchange-down
CL2160.Contig3_All	CL2160.Contig3_All_Gene.9984	Titin homolog OS=Caenorhabditis elegans OX=6239 GN=ttn-1 PE=1 SV=2	1.0937	0.880703	0.129217	0.0551705	unchange	-0.0068564	0.917257	0.0375088	unchange
CL2162.Contig3_All	CL2162.Contig3_All_Gene.10004	Intersectin-1 OS=Homo sapiens OX=9606 GN=ITSN1 PE=1 SV=3	NA	NA	NA	NA	unchange	0.188631	0.429029	0.367514	unchange
CL2164.Contig4_All	CL2164.Contig4_All_Gene.10014	Receptor-type tyrosine-protein phosphatase kappa OS=Homo sapiens OX=9606 GN=PTPRK PE=1 SV=2	NA	NA	NA	NA	unchange	-1.05534	0.000163947	3.7853	down	unchange-down
CL217.Contig2_All	CL217.Contig2_All_Gene.1173	Derlin-1 OS=Pongo abelii OX=9601 GN=DERL1 PE=2 SV=1	1.0391	NA	0.0553345	NA	unchange	-0.691499	0.00436795	2.35972	down	unchange-down
CL2170.Contig3_All	CL2170.Contig3_All_Gene.10044	Proline dehydrogenase 1, mitochondrial OS=Drosophila melanogaster OX=7227 GN=slgA PE=2 SV=2	NA	NA	NA	NA	unchange	-1.8696	2.84083e-17	16.5466	down	unchange-down
CL2170.Contig4_All	CL2170.Contig4_All_Gene.10046	Proline dehydrogenase 1, mitochondrial OS=Drosophila melanogaster OX=7227 GN=slgA PE=2 SV=2	NA	NA	NA	NA	unchange	0.139285	0.125344	0.901895	unchange
CL2170.Contig5_All	CL2170.Contig5_All_Gene.10047	Proline dehydrogenase 1, mitochondrial OS=Drosophila melanogaster OX=7227 GN=slgA PE=2 SV=2	0.9518	0.688762	-0.0712696	0.161931	unchange	-0.697365	8.72253e-27	26.0594	down	unchange-down
CL2171.Contig3_All	CL2171.Contig3_All_Gene.10049	GMP reductase 1 OS=Mus musculus OX=10090 GN=Gmpr PE=1 SV=1	0.751	0.376014	-0.413115	0.424796	unchange	-0.272469	0.051485	1.28832	unchange
CL2178.Contig3_All	CL2178.Contig3_All_Gene.10068	Mitochondrial-processing peptidase subunit alpha OS=Bos taurus OX=9913 GN=PMPCA PE=2 SV=1	0.6614	0.0818781	-0.596405	1.08683	unchange	1.40452	1.95771e-33	32.7083	up	unchange-up
CL2182.Contig12_All	CL2182.Contig12_All_Gene.10093	Superoxide dismutase [Cu-Zn] OS=Drosophila willistoni OX=7260 GN=Sod1 PE=3 SV=2	1.083	0.978205	0.115033	0.00957028	unchange	0.225956	0.87831	0.056352	unchange
CL2182.Contig4_All	CL2182.Contig4_All_Gene.10085	Superoxide dismutase [Cu-Zn] OS=Drosophila willistoni OX=7260 GN=Sod1 PE=3 SV=2	1.1428	0.755518	0.192573	0.121755	unchange	-0.0651062	0.704268	0.152262	unchange
CL2182.Contig5_All	CL2182.Contig5_All_Gene.10086	Superoxide dismutase [Cu-Zn] OS=Drosophila willistoni OX=7260 GN=Sod1 PE=3 SV=2	0.4262	NA	-1.2304	NA	unchange	0.373921	0.428045	0.368511	unchange
CL2182.Contig9_All	CL2182.Contig9_All_Gene.10090	Superoxide dismutase [Cu-Zn] OS=Danio rerio OX=7955 GN=sod1 PE=2 SV=1	NA	NA	NA	NA	unchange	-3.90573	1.18794e-18	17.9252	down	unchange-down
CL2184.Contig2_All	CL2184.Contig2_All_Gene.10103	Protein arginine N-methyltransferase 8 OS=Homo sapiens OX=9606 GN=PRMT8 PE=1 SV=2	0.8106	0.491608	-0.302938	0.308381	unchange	0.482607	2.09913e-23	22.678	up	unchange-up
CL2185.Contig2_All	CL2185.Contig2_All_Gene.10106	Cytochrome P450 4g15 OS=Drosophila melanogaster OX=7227 GN=Cyp4g15 PE=2 SV=1	2.118	0.115861	1.0827	0.936064	unchange	-0.550191	1.63821e-47	46.7856	down	unchange-down
CL2185.Contig4_All	CL2185.Contig4_All_Gene.10111	Cytochrome P450 4g15 OS=Drosophila melanogaster OX=7227 GN=Cyp4g15 PE=2 SV=1	NA	NA	NA	NA	unchange	-0.690151	1.67573e-49	48.7758	down	unchange-down
CL2186.Contig1_All	CL2186.Contig1_All_Gene.10114	Beta-mannosidase OS=Capra hircus OX=9925 GN=MANBA PE=2 SV=1	NA	NA	NA	NA	unchange	-0.687897	0.021786	1.66182	down	unchange-down
CL2186.Contig2_All	CL2186.Contig2_All_Gene.10115	Beta-mannosidase OS=Capra hircus OX=9925 GN=MANBA PE=2 SV=1	0.4214	0.560948	-1.24674	0.251077	unchange	-0.466546	5.14338e-13	12.2888	down	unchange-down
CL2187.Contig5_All	CL2187.Contig5_All_Gene.10120	Hemicentin-1 OS=Homo sapiens OX=9606 GN=HMCN1 PE=1 SV=2	NA	NA	NA	NA	unchange	0.136985	0.00845785	2.07274	up	unchange-up
CL2187.Contig7_All	CL2187.Contig7_All_Gene.10129	Myosin light chain kinase, smooth muscle OS=Homo sapiens OX=9606 GN=MYLK PE=1 SV=4	0.4237	NA	-1.23888	NA	unchange	-1.34929	1.03576e-112	111.985	down	unchange-down
CL2187.Contig8_All	CL2187.Contig8_All_Gene.10132	Hemicentin-1 OS=Homo sapiens OX=9606 GN=HMCN1 PE=1 SV=2	0.9931	0.840386	-0.0099891	0.0755212	unchange	0.646713	2.72369e-35	34.5648	up	unchange-up
CL2192.Contig1_All	CL2192.Contig1_All_Gene.10143	Pancreatic triacylglycerol lipase OS=Oryctolagus cuniculus OX=9986 GN=PNLIP PE=2 SV=1	0.403	NA	-1.31115	NA	unchange	-0.794347	1.90814e-06	5.71939	down	unchange-down
CL2192.Contig3_All	CL2192.Contig3_All_Gene.10145	Lipase member H-A OS=Xenopus laevis OX=8355 GN=liph-a PE=2 SV=1	NA	NA	NA	NA	unchange	-6.12131	2.3373e-19	18.6313	down	unchange-down
CL2192.Contig4_All	CL2192.Contig4_All_Gene.10146	Lipase member H OS=Xenopus tropicalis OX=8364 GN=liph PE=2 SV=1	0.725	0.199962	-0.463947	0.699053	unchange	-2.1387	7.09551e-25	24.149	down	unchange-down
CL2193.Contig1_All	CL2193.Contig1_All_Gene.10149	Aldehyde dehydrogenase X, mitochondrial OS=Mus musculus OX=10090 GN=Aldh1b1 PE=1 SV=1	NA	NA	NA	NA	unchange	-7.65907	5.316e-23	22.2744	down	unchange-down
CL2193.Contig2_All	CL2193.Contig2_All_Gene.10151	Aldehyde dehydrogenase, mitochondrial OS=Bos taurus OX=9913 GN=ALDH2 PE=1 SV=2	NA	NA	NA	NA	unchange	-1.13416	8.90824e-56	55.0502	down	unchange-down
CL2193.Contig3_All	CL2193.Contig3_All_Gene.10153	Aldehyde dehydrogenase, mitochondrial OS=Mesocricetus auratus OX=10036 GN=ALDH2 PE=1 SV=1	NA	NA	NA	NA	unchange	-0.843266	2.0635e-38	37.6854	down	unchange-down
CL2193.Contig4_All	CL2193.Contig4_All_Gene.10156	Aldehyde dehydrogenase, mitochondrial OS=Bos taurus OX=9913 GN=ALDH2 PE=1 SV=2	1.076	0.573522	0.105678	0.24145	unchange	-0.288144	2.01432e-11	10.6959	down	unchange-down
CL2194.Contig1_All	CL2194.Contig1_All_Gene.10158	Synaptic vesicle membrane protein VAT-1 homolog-like OS=Mus musculus OX=10090 GN=Vat1l PE=1 SV=2	1.0037	0.886272	0.00532812	0.052433	unchange	-0.655635	2.01398e-44	43.6959	down	unchange-down
CL2194.Contig6_All	CL2194.Contig6_All_Gene.10170	Synaptic vesicle membrane protein VAT-1 homolog-like OS=Homo sapiens OX=9606 GN=VAT1L PE=1 SV=2	NA	NA	NA	NA	unchange	-9.80189	9.64043e-45	44.0159	down	unchange-down
CL2195.Contig2_All	CL2195.Contig2_All_Gene.10175	Glycerol-3-phosphate dehydrogenase, mitochondrial OS=Mesocricetus auratus OX=10036 GN=GPD2 PE=1 SV=1	NA	NA	NA	NA	unchange	-1.27791	9.13507e-10	9.03929	down	unchange-down
CL2195.Contig3_All	CL2195.Contig3_All_Gene.10177	Glycerol-3-phosphate dehydrogenase, mitochondrial OS=Mus musculus OX=10090 GN=Gpd2 PE=1 SV=2	0.7112	0.174964	-0.491673	0.757051	unchange	0.980977	1.15901e-37	36.9359	up	unchange-up
CL2201.Contig4_All	CL2201.Contig4_All_Gene.10188	ATP-binding cassette sub-family B member 6, mitochondrial OS=Xenopus tropicalis OX=8364 GN=abcb6 PE=2 SV=1	1.079	0.652915	0.109695	0.185143	unchange	0.330335	0.0245279	1.61034	up	unchange-up
CL2202.Contig1_All	CL2202.Contig1_All_Gene.10189	Phenoloxidase-activating factor 3 OS=Holotrichia diomphalia OX=33394 GN=PPAF3 PE=1 SV=1	NA	NA	NA	NA	unchange	-4.71974	2.30186e-40	39.6379	down	unchange-down
CL2202.Contig2_All	CL2202.Contig2_All_Gene.10190	Phenoloxidase-activating factor 3 OS=Holotrichia diomphalia OX=33394 GN=PPAF3 PE=1 SV=1	0.4598	NA	-1.12092	NA	unchange	-0.810827	3.12347e-05	4.50536	down	unchange-down
CL2203.Contig1_All	CL2203.Contig1_All_Gene.10194	Guanylate kinase OS=Homo sapiens OX=9606 GN=GUK1 PE=1 SV=2	NA	NA	NA	NA	unchange	0.473842	0.304769	0.516029	unchange
CL2205.Contig2_All	CL2205.Contig2_All_Gene.10205	Putative oxidoreductase GLYR1 homolog OS=Aedes aegypti OX=7159 GN=AAEL006684 PE=3 SV=1	0.9966	NA	-0.00491352	NA	unchange	0.0587034	0.728398	0.137631	unchange
CL2207.Contig3_All	CL2207.Contig3_All_Gene.10211	Sphingolipid delta(4)-desaturase DES1 OS=Homo sapiens OX=9606 GN=DEGS1 PE=1 SV=1	NA	NA	NA	NA	unchange	-6.2663	1.38662e-13	12.858	down	unchange-down
CL2209.Contig2_All	CL2209.Contig2_All_Gene.10219	DNA replication licensing factor Mcm7 OS=Drosophila melanogaster OX=7227 GN=Mcm7 PE=1 SV=1	NA	NA	NA	NA	unchange	0.0358436	0.865025	0.0629712	unchange
CL2220.Contig1_All	CL2220.Contig1_All_Gene.10253	NADH dehydrogenase [ubiquinone] 1 beta subcomplex subunit 11, mitochondrial [Leptinotarsa decemlineata]	0.9665	NA	-0.0491584	NA	unchange	-4.65375	1.50584e-06	5.82222	down	unchange-down
CL2222.Contig1_All	CL2222.Contig1_All_Gene.10256	putative odorant-binding protein 3 [Anthonomus grandis]	0.7592	0.91268	-0.397448	0.0396812	unchange	-1.82993	0	Inf	down	unchange-down
CL2222.Contig2_All	CL2222.Contig2_All_Gene.10257	putative odorant-binding protein 3 [Anthonomus grandis]	0.7175	0.129288	-0.478949	0.888441	unchange	-0.314195	1.86755e-16	15.7287	down	unchange-down
CL2222.Contig3_All	CL2222.Contig3_All_Gene.10258	pheromone binding protein 10 [Cyrtotrachelus buqueti]	0.9422	0.800665	-0.0858948	0.0965489	unchange	0.336376	0.0590356	1.22889	unchange
CL2222.Contig5_All	CL2222.Contig5_All_Gene.10260	putative odorant-binding protein 3 [Anthonomus grandis]	0.1162	0.178201	-3.10532	0.74909	unchange	-11.7067	6.1454e-87	86.2114	down	unchange-down
CL2222.Contig6_All	CL2222.Contig6_All_Gene.10261	putative odorant-binding protein 3 [Anthonomus grandis]	1.1591	0.6985	0.213005	0.155834	unchange	-1.45882	4.17865e-19	18.379	down	unchange-down
CL2224.Contig1_All	CL2224.Contig1_All_Gene.10262	Methanethiol oxidase OS=Xenopus tropicalis OX=8364 GN=selenbp1 PE=2 SV=1	NA	NA	NA	NA	unchange	-7.00832	3.5015e-18	17.4557	down	unchange-down
CL2224.Contig2_All	CL2224.Contig2_All_Gene.10263	Methanethiol oxidase OS=Xenopus tropicalis OX=8364 GN=selenbp1 PE=2 SV=1	0.536	NA	-0.899695	NA	unchange	-2.34346	4.23743e-65	64.3729	down	unchange-down
CL2224.Contig3_All	CL2224.Contig3_All_Gene.10264	Methanethiol oxidase OS=Xenopus tropicalis OX=8364 GN=selenbp1 PE=2 SV=1	0.9756	0.817377	-0.0356383	0.0875773	unchange	-0.0649963	0.236703	0.625797	unchange
CL2224.Contig4_All	CL2224.Contig4_All_Gene.10265	Methanethiol oxidase OS=Xenopus tropicalis OX=8364 GN=selenbp1 PE=2 SV=1	NA	NA	NA	NA	unchange	-0.64496	1.28468e-44	43.8912	down	unchange-down
CL2225.Contig4_All	CL2225.Contig4_All_Gene.10271	Cytochrome P450 9e2 OS=Blattella germanica OX=6973 GN=CYP9E2 PE=2 SV=1	0.9794	NA	-0.0300299	NA	unchange	-0.392386	1.48566e-06	5.82808	down	unchange-down
CL2227.Contig5_All	CL2227.Contig5_All_Gene.10282	Adenylate cyclase, terminal-differentiation specific OS=Dictyostelium discoideum OX=44689 GN=acrA PE=1 SV=1	1.5689	0.411906	0.649753	0.385202	unchange	0.00874167	0.883225	0.0539287	unchange
CL2228.Contig3_All	CL2228.Contig3_All_Gene.10290	Filamin-B OS=Homo sapiens OX=9606 GN=FLNB PE=1 SV=2	NA	NA	NA	NA	unchange	0.250615	0.0627984	1.20205	unchange
CL2229.Contig1_All	CL2229.Contig1_All_Gene.10294	RNA-binding protein 1 OS=Drosophila melanogaster OX=7227 GN=Rbp1 PE=2 SV=3	1.1252	0.750077	0.170181	0.124894	unchange	0.00239905	0.993832	0.0026869	unchange
CL2230.Contig1_All	CL2230.Contig1_All_Gene.10303	DNA-directed RNA polymerase II subunit RPB1 OS=Caenorhabditis elegans OX=6239 GN=ama-1 PE=1 SV=3	NA	NA	NA	NA	unchange	-6.16473	4.30127e-143	142.366	down	unchange-down
CL2230.Contig3_All	CL2230.Contig3_All_Gene.10308	Spore coat protein SP96 OS=Dictyostelium discoideum OX=44689 GN=cotA PE=4 SV=2	1.0724	0.709596	0.100843	0.148989	unchange	-0.330512	4.02153e-11	10.3956	down	unchange-down
CL2233.Contig2_All	CL2233.Contig2_All_Gene.10322	PITH domain-containing protein 1 OS=Xenopus laevis OX=8355 GN=pithd1 PE=2 SV=1	1.0203	0.923577	0.0289934	0.0345267	unchange	-0.385059	0.0601562	1.22072	unchange
CL2235.Contig3_All	CL2235.Contig3_All_Gene.10326	Rhodanese domain-containing protein CG4456 OS=Drosophila melanogaster OX=7227 GN=CG4456 PE=2 SV=1	NA	NA	NA	NA	unchange	-0.0620171	0.905764	0.0429851	unchange
CL2236.Contig1_All	CL2236.Contig1_All_Gene.10329	ATP synthase subunit alpha, mitochondrial OS=Drosophila melanogaster OX=7227 GN=blw PE=1 SV=2	NA	NA	NA	NA	unchange	-0.845932	2.5818e-105	104.588	down	unchange-down
CL2236.Contig2_All	CL2236.Contig2_All_Gene.10331	ATP synthase subunit alpha, mitochondrial OS=Drosophila melanogaster OX=7227 GN=blw PE=1 SV=2	0.8964	0.412563	-0.157785	0.38451	unchange	-0.522642	1.22411e-46	45.9122	down	unchange-down
CL2239.Contig2_All	CL2239.Contig2_All_Gene.10349	Ubiquitin conjugation factor E4 B OS=Homo sapiens OX=9606 GN=UBE4B PE=1 SV=1	NA	NA	NA	NA	unchange	-0.0474132	0.670849	0.173375	unchange
CL2241.Contig2_All	CL2241.Contig2_All_Gene.10355	Cullin-associated NEDD8-dissociated protein 1 OS=Homo sapiens OX=9606 GN=CAND1 PE=1 SV=2	1.5076	0.221859	0.592254	0.653923	unchange	-0.385916	1.72092e-06	5.76424	down	unchange-down
CL2244.Contig2_All	CL2244.Contig2_All_Gene.10358	Low-density lipoprotein receptor-related protein 1B OS=Homo sapiens OX=9606 GN=LRP1B PE=1 SV=2	1.512	NA	0.596458	NA	unchange	-0.179466	0.00738925	2.1314	down	unchange-down
CL2248.Contig3_All	CL2248.Contig3_All_Gene.10398	Ectonucleoside triphosphate diphosphohydrolase 5 OS=Rattus norvegicus OX=10116 GN=Entpd5 PE=2 SV=1	1.1739	0.0123384	0.23131	1.90874	unchange	0.646536	6.80372e-06	5.16725	up	unchange-up
CL2252.Contig4_All	CL2252.Contig4_All_Gene.10418	E3 ubiquitin-protein ligase RNF13 OS=Rattus norvegicus OX=10116 GN=Rnf13 PE=2 SV=1	NA	NA	NA	NA	unchange	-0.771904	2.86583e-24	23.5427	down	unchange-down
CL2253.Contig2_All	CL2253.Contig2_All_Gene.10428	Copper homeostasis protein cutC homolog OS=Homo sapiens OX=9606 GN=CUTC PE=1 SV=1	NA	NA	NA	NA	unchange	-0.666403	0.000376002	3.42481	down	unchange-down
CL2259.Contig2_All	CL2259.Contig2_All_Gene.10454	PREDICTED: uncharacterized protein LOC661347 [Tribolium castaneum];EFA10794.1 hypothetical protein TcasGA2_TC012859 [Tribolium castaneum]	1.5871	NA	0.666393	NA	unchange	-0.268365	0.00267322	2.57297	down	unchange-down
CL2260.Contig2_All	CL2260.Contig2_All_Gene.10457	NADH dehydrogenase [ubiquinone] 1 alpha subcomplex subunit 13 OS=Mus musculus OX=10090 GN=Ndufa13 PE=1 SV=3	1.146	0.510285	0.196607	0.292187	unchange	-0.160552	0.0915675	1.03826	unchange
CL2261.Contig5_All	CL2261.Contig5_All_Gene.10463	Optineurin OS=Xenopus laevis OX=8355 GN=optn PE=2 SV=1	NA	NA	NA	NA	unchange	-1.78604	1.11128e-19	18.9542	down	unchange-down
CL2261.Contig9_All	CL2261.Contig9_All_Gene.10467	Optineurin OS=Xenopus laevis OX=8355 GN=optn PE=2 SV=1	0.4217	0.195109	-1.24571	0.709723	unchange	0.147998	0.385956	0.413462	unchange
CL2262.Contig6_All	CL2262.Contig6_All_Gene.10474	PREDICTED: CKLF-like MARVEL transmembrane domain-containing protein 8 [Dendroctonus ponderosae]	NA	NA	NA	NA	unchange	-0.500931	0.00355235	2.44948	down	unchange-down
CL2262.Contig7_All	CL2262.Contig7_All_Gene.10475	PREDICTED: CKLF-like MARVEL transmembrane domain-containing protein 8 [Dendroctonus ponderosae]	NA	NA	NA	NA	unchange	1.72255	1.4541e-38	37.8374	up	unchange-up
CL2267.Contig2_All	CL2267.Contig2_All_Gene.10490	Prefoldin subunit 3 OS=Drosophila melanogaster OX=7227 GN=mgr PE=1 SV=3	1.5292	0.153454	0.612777	0.814021	unchange	0.0966047	0.376833	0.423852	unchange
CL2269.Contig3_All	CL2269.Contig3_All_Gene.10494	Prostatic acid phosphatase OS=Homo sapiens OX=9606 GN=ACPP PE=1 SV=3	1.3512	0.345079	0.434241	0.462081	unchange	-0.19025	0.0315268	1.50132	down	unchange-down
CL227.Contig3_All	CL227.Contig3_All_Gene.1206	Alpha-tocopherol transfer protein-like OS=Mus musculus OX=10090 GN=Ttpal PE=1 SV=3	0.5133	0.140418	-0.962126	0.852578	unchange	0.912691	4.18375e-55	54.3784	up	unchange-up
CL2270.Contig1_All	CL2270.Contig1_All_Gene.10497	Nuclear valosin-containing protein-like OS=Mus musculus OX=10090 GN=Nvl PE=1 SV=1	1.3154	0.231713	0.395502	0.63505	unchange	-0.259791	0.0123222	1.90931	down	unchange-down
CL2276.Contig3_All	CL2276.Contig3_All_Gene.10527	ATP-dependent RNA helicase DDX3X OS=Homo sapiens OX=9606 GN=DDX3X PE=1 SV=3	1.9005	0.041258	0.926379	1.38449	up	-0.0093894	0.945584	0.0242998	unchange	up-unchange
CL2279.Contig3_All	CL2279.Contig3_All_Gene.10537	Protein mesh OS=Bombyx mori OX=7091 PE=1 SV=1	0.8427	0.159598	-0.246909	0.796972	unchange	-0.956384	1.20602e-47	46.9186	down	unchange-down
CL2287.Contig1_All	CL2287.Contig1_All_Gene.10564	PREDICTED: uncharacterized protein LOC109540976 [Dendroctonus ponderosae];XP_019765143.1 PREDICTED: uncharacterized protein LOC109540976 [Dendroctonus ponderosae]	NA	NA	NA	NA	unchange	-1.32968	1.70801e-19	18.7675	down	unchange-down
CL229.Contig1_All	CL229.Contig1_All_Gene.1219	Cytochrome P450 4d1 OS=Drosophila simulans OX=7240 GN=Cyp4d1 PE=3 SV=1	NA	NA	NA	NA	unchange	-5.59351	0	Inf	down	unchange-down
CL229.Contig2_All	CL229.Contig2_All_Gene.1220	Cytochrome P450 4d2 OS=Drosophila melanogaster OX=7227 GN=Cyp4d2 PE=2 SV=2	NA	NA	NA	NA	unchange	-2.6914	0	Inf	down	unchange-down
CL229.Contig5_All	CL229.Contig5_All_Gene.1223	Probable cytochrome P450 4d14 OS=Drosophila melanogaster OX=7227 GN=Cyp4d14 PE=3 SV=1	NA	NA	NA	NA	unchange	-2.12668	7.70188e-74	73.1134	down	unchange-down
CL2291.Contig4_All	CL2291.Contig4_All_Gene.10573	ATP-dependent RNA helicase p62 OS=Drosophila melanogaster OX=7227 GN=Rm62 PE=1 SV=3	2.8836	0.0806628	1.52787	1.09333	unchange	0.946893	9.83736e-19	18.0071	up	unchange-up
CL2296.Contig5_All	CL2296.Contig5_All_Gene.10584	Uncharacterized protein CG45078 OS=Drosophila melanogaster OX=7227 GN=CG45078 PE=4 SV=1	0.5589	0.239589	-0.839338	0.620534	unchange	1.35579	5.77625e-72	71.2384	up	unchange-up
CL23.Contig2_All	CL23.Contig2_All_Gene.115	Probable DNA-directed RNA polymerase I subunit RPA43 OS=Dictyostelium discoideum OX=44689 GN=rpa43 PE=2 SV=1	NA	NA	NA	NA	unchange	-7.0195	2.96747e-18	17.5276	down	unchange-down
CL23.Contig3_All	CL23.Contig3_All_Gene.116	Protein FAM133 OS=Gallus gallus OX=9031 GN=FAM133 PE=2 SV=1	0.5633	0.246594	-0.828025	0.608017	unchange	-1.59954	1.38419e-09	8.85881	down	unchange-down
CL23.Contig5_All	CL23.Contig5_All_Gene.118	Protein FAM133 OS=Gallus gallus OX=9031 GN=FAM133 PE=2 SV=1	0.8298	0.554291	-0.269164	0.256262	unchange	-0.388708	0.00174524	2.75815	down	unchange-down
CL2300.Contig2_All	CL2300.Contig2_All_Gene.10592	Leucine--tRNA ligase, cytoplasmic OS=Homo sapiens OX=9606 GN=LARS PE=1 SV=2	1.4969	0.190344	0.581978	0.72046	unchange	0.78149	4.97808e-11	10.3029	up	unchange-up
CL2302.Contig1_All	CL2302.Contig1_All_Gene.10594	NADP-dependent malic enzyme OS=Anas platyrhynchos OX=8839 GN=ME1 PE=1 SV=1	0.1446	NA	-2.78986	NA	unchange	-7.06294	7.68273e-28	27.1145	down	unchange-down
CL2302.Contig2_All	CL2302.Contig2_All_Gene.10596	NADP-dependent malic enzyme OS=Anas platyrhynchos OX=8839 GN=ME1 PE=1 SV=1	0.8979	0.929703	-0.155373	0.0316556	unchange	-0.197702	0.0280277	1.55241	down	unchange-down
CL2302.Contig3_All	CL2302.Contig3_All_Gene.10597	NADP-dependent malic enzyme OS=Anas platyrhynchos OX=8839 GN=ME1 PE=1 SV=1	1.208	0.47253	0.27262	0.32557	unchange	-0.961307	2.21639e-54	53.6544	down	unchange-down
CL2303.Contig1_All	CL2303.Contig1_All_Gene.10598	Adenylyl cyclase-associated protein 1 OS=Homo sapiens OX=9606 GN=CAP1 PE=1 SV=5	NA	NA	NA	NA	unchange	-8.85008	6.54609e-34	33.184	down	unchange-down
CL2303.Contig3_All	CL2303.Contig3_All_Gene.10601	Adenylyl cyclase-associated protein 1 OS=Pongo abelii OX=9601 GN=CAP1 PE=2 SV=3	0.5295	0.169009	-0.917297	0.772091	unchange	1.28451	5.81776e-66	65.2352	up	unchange-up
CL2303.Contig4_All	CL2303.Contig4_All_Gene.10603	Adenylyl cyclase-associated protein 1 OS=Pongo abelii OX=9601 GN=CAP1 PE=2 SV=3	0.2027	NA	-2.30258	NA	unchange	-0.896849	2.66107e-70	69.5749	down	unchange-down
CL2309.Contig1_All	CL2309.Contig1_All_Gene.10615	Fatty acid synthase OS=Gallus gallus OX=9031 GN=FASN PE=1 SV=5	NA	NA	NA	NA	unchange	-0.38012	1.59028e-05	4.79853	down	unchange-down
CL2309.Contig3_All	CL2309.Contig3_All_Gene.10620	Fatty acid synthase OS=Gallus gallus OX=9031 GN=FASN PE=1 SV=5	7.9294	0.0480098	2.98721	1.31867	up	-0.605011	8.79099e-21	20.056	down	up-down
CL2310.Contig1_All	CL2310.Contig1_All_Gene.10624	27 kDa hemolymph glycoprotein OS=Manduca sexta OX=7130 PE=1 SV=1	NA	NA	NA	NA	unchange	-0.594276	4.24311e-05	4.37232	down	unchange-down
CL2312.Contig2_All	CL2312.Contig2_All_Gene.10632	T-complex protein 1 subunit gamma OS=Drosophila melanogaster OX=7227 GN=CCT3 PE=2 SV=2	NA	NA	NA	NA	unchange	-0.173485	0.1259	0.899973	unchange
CL2312.Contig3_All	CL2312.Contig3_All_Gene.10633	T-complex protein 1 subunit gamma OS=Drosophila melanogaster OX=7227 GN=CCT3 PE=2 SV=2	1.2408	0.142535	0.311271	0.846079	unchange	0.509	8.88568e-20	19.0513	up	unchange-up
CL2315.Contig2_All	CL2315.Contig2_All_Gene.10637	Pyridoxal kinase OS=Bos taurus OX=9913 GN=PDXK PE=2 SV=1	0.6728	0.324816	-0.57175	0.488362	unchange	-0.573559	0.000408036	3.3893	down	unchange-down
CL2316.Contig3_All	CL2316.Contig3_All_Gene.10641	Rho GTPase-activating protein 1 OS=Homo sapiens OX=9606 GN=ARHGAP1 PE=1 SV=1	NA	NA	NA	NA	unchange	-0.127232	0.705263	0.151649	unchange
CL2317.Contig1_All	CL2317.Contig1_All_Gene.10642	Peroxidasin OS=Drosophila melanogaster OX=7227 GN=Pxn PE=1 SV=1	1.4651	0.320965	0.550999	0.493542	unchange	-1.18076	1.44769e-18	17.8393	down	unchange-down
CL2317.Contig2_All	CL2317.Contig2_All_Gene.10643	Peroxidasin homolog OS=Homo sapiens OX=9606 GN=PXDN PE=1 SV=2	NA	NA	NA	NA	unchange	0.267301	0.283305	0.547745	unchange
CL2321.Contig1_All	CL2321.Contig1_All_Gene.10663	Filamin-A OS=Drosophila melanogaster OX=7227 GN=cher PE=1 SV=2	NA	NA	NA	NA	unchange	-0.179322	0.0043823	2.3583	down	unchange-down
CL2321.Contig2_All	CL2321.Contig2_All_Gene.10665	Filamin-A OS=Drosophila melanogaster OX=7227 GN=cher PE=1 SV=2	0.8102	0.797604	-0.30365	0.0982127	unchange	-1.17519	2.97304e-178	177.527	down	unchange-down
CL2321.Contig3_All	CL2321.Contig3_All_Gene.10668	Filamin-A OS=Drosophila melanogaster OX=7227 GN=cher PE=1 SV=2	0.9096	0.64652	-0.136696	0.189418	unchange	-0.325227	3.05648e-21	20.5148	down	unchange-down
CL2322.Contig1_All	CL2322.Contig1_All_Gene.10672	Histone H1-III OS=Glyptotendipes barbipes OX=33399 PE=3 SV=1	1.731	0.123228	0.791606	0.90929	unchange	0.233168	0.755733	0.121631	unchange
CL2322.Contig2_All	CL2322.Contig2_All_Gene.10673	Histone H1-III OS=Glyptotendipes barbipes OX=33399 PE=3 SV=1	NA	NA	NA	NA	unchange	-0.306502	0.383104	0.416684	unchange
CL2323.Contig3_All	CL2323.Contig3_All_Gene.10677	Cytosolic endo-beta-N-acetylglucosaminidase OS=Mus musculus OX=10090 GN=Engase PE=1 SV=1	0.4893	NA	-1.03121	NA	unchange	-0.404438	0.0412292	1.3848	down	unchange-down
CL2326.Contig6_All	CL2326.Contig6_All_Gene.10687	Lipid storage droplets surface-binding protein 1 OS=Drosophila melanogaster OX=7227 GN=Lsd-1 PE=2 SV=2	0.7367	0.187427	-0.440851	0.727169	unchange	-0.291598	0.000214912	3.66774	down	unchange-down
CL2336.Contig2_All	CL2336.Contig2_All_Gene.10730	Phosphate carrier protein, mitochondrial OS=Rattus norvegicus OX=10116 GN=Slc25a3 PE=1 SV=1	NA	NA	NA	NA	unchange	-8.82453	1.21824e-33	32.9143	down	unchange-down
CL2336.Contig5_All	CL2336.Contig5_All_Gene.10733	Phosphate carrier protein, mitochondrial OS=Pongo abelii OX=9601 GN=SLC25A3 PE=2 SV=1	0.978	0.774251	-0.0320936	0.111118	unchange	-0.490209	2.23131e-24	23.6514	down	unchange-down
CL2336.Contig6_All	CL2336.Contig6_All_Gene.10734	Phosphate carrier protein, mitochondrial OS=Pongo abelii OX=9601 GN=SLC25A3 PE=2 SV=1	NA	NA	NA	NA	unchange	0.106096	0.313495	0.503769	unchange
CL2340.Contig5_All	CL2340.Contig5_All_Gene.10751	Guanine nucleotide-binding protein G(s) subunit alpha OS=Anopheles gambiae OX=7165 GN=G-s-alpha-60A PE=2 SV=1	1.2619	0.353862	0.335598	0.451166	unchange	0.616977	0.00230741	2.63688	up	unchange-up
CL2349.Contig5_All	CL2349.Contig5_All_Gene.10782	Hemocyte protein-glutamine gamma-glutamyltransferase OS=Tachypleus tridentatus OX=6853 PE=1 SV=1	0.8819	0.740146	-0.181313	0.130683	unchange	-0.472427	2.19797e-08	7.65798	down	unchange-down
CL235.Contig2_All	CL235.Contig2_All_Gene.1243	Methionine-R-sulfoxide reductase B1 OS=Drosophila melanogaster OX=7227 GN=SelR PE=1 SV=3	0.7835	NA	-0.351995	NA	unchange	-0.962665	1.3909e-05	4.8567	down	unchange-down
CL2355.Contig2_All	CL2355.Contig2_All_Gene.10804	Salivary glue protein Sgs-3 OS=Drosophila melanogaster OX=7227 GN=Sgs3 PE=2 SV=1	1.3827	0.177429	0.467488	0.750977	unchange	-0.574492	3.1542e-34	33.5011	down	unchange-down
CL2355.Contig3_All	CL2355.Contig3_All_Gene.10807	Salivary glue protein Sgs-3 OS=Drosophila melanogaster OX=7227 GN=Sgs3 PE=2 SV=1	0.7802	NA	-0.358084	NA	unchange	0.167955	0.00443716	2.3529	up	unchange-up
CL2357.Contig2_All	CL2357.Contig2_All_Gene.10812	Protein kinase C OS=Drosophila melanogaster OX=7227 GN=Pkc98E PE=2 SV=2	0.6863	0.446802	-0.543089	0.349885	unchange	-0.441501	0.000953857	3.02052	down	unchange-down
CL2359.Contig1_All	CL2359.Contig1_All_Gene.10819	Phosphatidylinositol phosphatase PTPRQ OS=Rattus norvegicus OX=10116 GN=Ptprq PE=1 SV=1	NA	NA	NA	NA	unchange	-1.30908	3.54039e-38	37.4509	down	unchange-down
CL2359.Contig3_All	CL2359.Contig3_All_Gene.10824	Low-density lipoprotein receptor-related protein 1 OS=Gallus gallus OX=9031 GN=LRP1 PE=2 SV=1	0.8111	0.530628	-0.302048	0.27521	unchange	-0.651173	5.7847e-51	50.2377	down	unchange-down
CL2360.Contig4_All	CL2360.Contig4_All_Gene.10828	Ras-related protein Rab-14 OS=Mus musculus OX=10090 GN=Rab14 PE=1 SV=3	1.3345	0.0982913	0.416299	1.00748	unchange	0.545127	4.45507e-05	4.35115	up	unchange-up
CL2362.Contig2_All	CL2362.Contig2_All_Gene.10833	NADH dehydrogenase [ubiquinone] iron-sulfur protein 8, mitochondrial OS=Bos taurus OX=9913 GN=NDUFS8 PE=1 SV=1	0.8306	0.228598	-0.267774	0.640928	unchange	0.369071	0.000257666	3.58894	up	unchange-up
CL2365.Contig2_All	CL2365.Contig2_All_Gene.10841	pheromone binding protein 9 [Cyrtotrachelus buqueti]	3.5374	0.0506614	1.82269	1.29532	unchange	-0.73422	1.08511e-12	11.9645	down	unchange-down
CL2365.Contig3_All	CL2365.Contig3_All_Gene.10842	pheromone binding protein 9 [Cyrtotrachelus buqueti]	0.3265	NA	-1.61485	NA	unchange	0.534748	3.31568e-11	10.4794	up	unchange-up
CL2376.Contig1_All	CL2376.Contig1_All_Gene.10880	Pyrroline-5-carboxylate reductase 2 OS=Homo sapiens OX=9606 GN=PYCR2 PE=1 SV=1	NA	NA	NA	NA	unchange	-0.536721	0.0413885	1.38312	down	unchange-down
CL2380.Contig2_All	CL2380.Contig2_All_Gene.10888	CAD protein OS=Drosophila melanogaster OX=7227 GN=r PE=1 SV=3	2.4587	NA	1.2979	NA	unchange	-0.393812	0.000503176	3.29828	down	unchange-down
CL2384.Contig2_All	CL2384.Contig2_All_Gene.10912	Ubiquitin-like protein 4A OS=Plecturocebus moloch OX=9523 GN=UBL4A PE=3 SV=1	NA	NA	NA	NA	unchange	0.715458	0.0233423	1.63186	up	unchange-up
CL2386.Contig13_All	CL2386.Contig13_All_Gene.10927	LIM domain and actin-binding protein 1 OS=Rattus norvegicus OX=10116 GN=Lima1 PE=1 SV=2	0.8352	0.577415	-0.259806	0.238512	unchange	-1.70284	2.78693e-25	24.5549	down	unchange-down
CL2386.Contig9_All	CL2386.Contig9_All_Gene.10923	LIM domain and actin-binding protein 1 OS=Sus scrofa OX=9823 GN=LIMA1 PE=2 SV=1	NA	NA	NA	NA	unchange	-1.52584	2.27107e-46	45.6438	down	unchange-down
CL2387.Contig4_All	CL2387.Contig4_All_Gene.10938	Probable citrate synthase 2, mitochondrial OS=Aedes aegypti OX=7159 GN=AAEL011789 PE=3 SV=1	0.5311	0.0545896	-0.912945	1.26289	unchange	-1.11213	1.98524e-62	61.7022	down	unchange-down
CL2389.Contig3_All	CL2389.Contig3_All_Gene.10940	Sialin OS=Ovis aries OX=9940 GN=SLC17A5 PE=2 SV=1	1.3789	0.115315	0.463518	0.938113	unchange	-0.448949	7.74319e-06	5.11108	down	unchange-down
CL239.Contig1_All	CL239.Contig1_All_Gene.1261	Protein obstructor-E OS=Drosophila melanogaster OX=7227 GN=obst-E PE=2 SV=2	NA	NA	NA	NA	unchange	-6.44908	1.27182e-14	13.8956	down	unchange-down
CL239.Contig2_All	CL239.Contig2_All_Gene.1263	Protein obstructor-E OS=Drosophila melanogaster OX=7227 GN=obst-E PE=2 SV=2	1.1252	0.889313	0.170181	0.0509454	unchange	-1.51133	1.40263e-40	39.8531	down	unchange-down
CL2392.Contig3_All	CL2392.Contig3_All_Gene.10953	Peroxidase-like protein 3 (Fragment) OS=Lottia gigantea OX=225164 PE=1 SV=1	1.1267	0.720615	0.172103	0.142297	unchange	0.113665	0.834467	0.0785907	unchange
CL2393.Contig1_All	CL2393.Contig1_All_Gene.10960	Phenoloxidase-activating factor 2 OS=Holotrichia diomphalia OX=33394 GN=PPAF2 PE=1 SV=1	NA	NA	NA	NA	unchange	-1.10757	1.94583e-107	106.711	down	unchange-down
CL2393.Contig3_All	CL2393.Contig3_All_Gene.10962	Phenoloxidase-activating factor 2 OS=Holotrichia diomphalia OX=33394 GN=PPAF2 PE=1 SV=1	NA	NA	NA	NA	unchange	-10.8524	3.49312e-59	58.4568	down	unchange-down
CL2393.Contig5_All	CL2393.Contig5_All_Gene.10964	Phenoloxidase-activating factor 2 OS=Holotrichia diomphalia OX=33394 GN=PPAF2 PE=1 SV=1	NA	NA	NA	NA	unchange	-4.45736	1.72085e-202	201.764	down	unchange-down
CL2393.Contig7_All	CL2393.Contig7_All_Gene.10967	Phenoloxidase-activating factor 2 OS=Holotrichia diomphalia OX=33394 GN=PPAF2 PE=1 SV=1	1.0866	0.461311	0.119821	0.336006	unchange	-0.121058	0.00105711	2.97588	down	unchange-down
CL2393.Contig8_All	CL2393.Contig8_All_Gene.10968	Phenoloxidase-activating factor 2 OS=Holotrichia diomphalia OX=33394 GN=PPAF2 PE=1 SV=1	1.8319	0.330677	0.873341	0.480597	unchange	-1.06259	1.92088e-121	120.716	down	unchange-down
CL2396.Contig5_All	CL2396.Contig5_All_Gene.10975	Adenylyl cyclase-associated protein 1 OS=Bos taurus OX=9913 GN=CAP1 PE=2 SV=3	NA	NA	NA	NA	unchange	0.293543	0.0070182	2.15377	up	unchange-up
CL2396.Contig6_All	CL2396.Contig6_All_Gene.10976	Adenylyl cyclase-associated protein 1 OS=Bos taurus OX=9913 GN=CAP1 PE=2 SV=3	0.9646	0.764624	-0.0519973	0.116552	unchange	-0.617158	4.90646e-13	12.3092	down	unchange-down
CL24.Contig6_All	CL24.Contig6_All_Gene.124	Protein phosphatase 1 regulatory subunit 3C OS=Bos taurus OX=9913 GN=PPP1R3C PE=2 SV=1	NA	NA	NA	NA	unchange	-0.276084	0.150598	0.82218	unchange
CL2401.Contig1_All	CL2401.Contig1_All_Gene.10991	Protein 4.1 homolog OS=Drosophila melanogaster OX=7227 GN=cora PE=1 SV=1	NA	NA	NA	NA	unchange	0.162962	0.832159	0.0797936	unchange
CL2401.Contig2_All	CL2401.Contig2_All_Gene.10992	Band 4.1-like protein 3 OS=Mus musculus OX=10090 GN=Epb41l3 PE=1 SV=1	1.6719	NA	0.741489	NA	unchange	-0.544671	5.34104e-33	32.2724	down	unchange-down
CL2401.Contig4_All	CL2401.Contig4_All_Gene.11009	Band 4.1-like protein 3 OS=Mus musculus OX=10090 GN=Epb41l3 PE=1 SV=1	0.8535	NA	-0.228537	NA	unchange	0.814784	6.5735e-67	66.1822	up	unchange-up
CL2401.Contig5_All	CL2401.Contig5_All_Gene.11018	Band 4.1-like protein 3 OS=Mus musculus OX=10090 GN=Epb41l3 PE=1 SV=1	1.1163	0.526104	0.158725	0.278929	unchange	-0.274223	1.99505e-10	9.70005	down	unchange-down
CL2402.Contig2_All	CL2402.Contig2_All_Gene.11028	PREDICTED: venom serine protease 34-like [Dendroctonus ponderosae]	0.8834	NA	-0.178861	NA	unchange	-0.287457	7.77577e-12	11.1093	down	unchange-down
CL2405.Contig1_All	CL2405.Contig1_All_Gene.11037	Fatty acid-binding protein 12 OS=Mus musculus OX=10090 GN=Fabp12 PE=2 SV=1	NA	NA	NA	NA	unchange	-7.77728	8.89887e-30	29.0507	down	unchange-down
CL2405.Contig2_All	CL2405.Contig2_All_Gene.11038	Fatty acid-binding protein 12 OS=Mus musculus OX=10090 GN=Fabp12 PE=2 SV=1	2.2036	0.121487	1.13986	0.91547	unchange	-0.303987	2.40661e-13	12.6186	down	unchange-down
CL2405.Contig3_All	CL2405.Contig3_All_Gene.11039	Fatty acid-binding protein 9 OS=Homo sapiens OX=9606 GN=FABP9 PE=1 SV=1	NA	NA	NA	NA	unchange	0.625492	2.82199e-41	40.5494	up	unchange-up
CL2409.Contig1_All	CL2409.Contig1_All_Gene.11059	UDP-glucose:glycoprotein glucosyltransferase OS=Drosophila melanogaster OX=7227 GN=Ugt PE=1 SV=2	2.0011	0.0653181	1.00079	1.18497	unchange	-0.318065	0.000164869	3.78286	down	unchange-down
CL241.Contig2_All	CL241.Contig2_All_Gene.1280	Probable histone-binding protein Caf1 OS=Drosophila melanogaster OX=7227 GN=Caf1 PE=1 SV=1	1.208	0.609318	0.27262	0.215156	unchange	-0.0569113	0.797926	0.0980376	unchange
CL2413.Contig4_All	CL2413.Contig4_All_Gene.11073	GTP-binding protein SAR1b OS=Mus musculus OX=10090 GN=Sar1b PE=1 SV=1	1.4618	0.0465645	0.547746	1.33194	unchange	-3.29416	3.67916e-07	6.43425	down	unchange-down
CL2415.Contig2_All	CL2415.Contig2_All_Gene.11076	Bifunctional coenzyme A synthase OS=Sus scrofa OX=9823 GN=COASY PE=1 SV=1	1.1629	0.603125	0.217727	0.219592	unchange	-1.35477	2.33551e-17	16.6316	down	unchange-down
CL2416.Contig3_All	CL2416.Contig3_All_Gene.11078	Phosphoribosyl pyrophosphate synthase-associated protein 2 OS=Gallus gallus OX=9031 GN=PRPSAP2 PE=2 SV=1	1.0874	0.548523	0.120883	0.260805	unchange	-0.191873	0.0305493	1.515	down	unchange-down
CL2417.Contig3_All	CL2417.Contig3_All_Gene.11081	Cysteine-rich protein 1 OS=Mus musculus OX=10090 GN=Crip1 PE=1 SV=2	NA	NA	NA	NA	unchange	-1.15716	6.32608e-07	6.19887	down	unchange-down
CL242.Contig3_All	CL242.Contig3_All_Gene.1287	Mucin-2 (Fragment) OS=Rattus norvegicus OX=10116 GN=Muc2 PE=1 SV=1	NA	NA	NA	NA	unchange	-0.765901	2.97586e-30	29.5264	down	unchange-down
CL242.Contig4_All	CL242.Contig4_All_Gene.1288	Mucin-2 (Fragment) OS=Rattus norvegicus OX=10116 GN=Muc2 PE=1 SV=1	0.2916	NA	-1.77794	NA	unchange	1.5795	1.14436e-15	14.9414	up	unchange-up
CL242.Contig7_All	CL242.Contig7_All_Gene.1292	Integumentary mucin C.1 (Fragment) OS=Xenopus laevis OX=8355 PE=2 SV=1	NA	NA	NA	NA	unchange	-9.01681	1.23985e-35	34.9066	down	unchange-down
CL2424.Contig2_All	CL2424.Contig2_All_Gene.11095	Serine/threonine-protein phosphatase PP1-beta catalytic subunit OS=Xenopus tropicalis OX=8364 GN=ppp1cb PE=2 SV=1	0.8141	0.0206132	-0.296722	1.68586	unchange	-0.0250088	0.880118	0.0554591	unchange
CL2425.Contig1_All	CL2425.Contig1_All_Gene.11096	Procollagen-lysine,2-oxoglutarate 5-dioxygenase OS=Drosophila melanogaster OX=7227 GN=Plod PE=1 SV=1	NA	NA	NA	NA	unchange	0.140004	0.352312	0.453073	unchange
CL2425.Contig2_All	CL2425.Contig2_All_Gene.11097	Procollagen-lysine,2-oxoglutarate 5-dioxygenase OS=Drosophila melanogaster OX=7227 GN=Plod PE=1 SV=1	NA	NA	NA	NA	unchange	-7.39518	5.96388e-21	20.2245	down	unchange-down
CL2425.Contig3_All	CL2425.Contig3_All_Gene.11099	Procollagen-lysine,2-oxoglutarate 5-dioxygenase OS=Drosophila melanogaster OX=7227 GN=Plod PE=1 SV=1	1.1066	0.686838	0.146134	0.163146	unchange	-0.696877	5.34077e-20	19.2724	down	unchange-down
CL2425.Contig4_All	CL2425.Contig4_All_Gene.11100	Procollagen-lysine,2-oxoglutarate 5-dioxygenase OS=Drosophila melanogaster OX=7227 GN=Plod PE=1 SV=1	1.8763	0.753307	0.907891	0.123028	unchange	-1.26297	2.54881e-07	6.59366	down	unchange-down
CL2431.Contig2_All	CL2431.Contig2_All_Gene.11109	Tripeptidyl-peptidase 2 OS=Drosophila melanogaster OX=7227 GN=TppII PE=1 SV=2	1.2427	0.428149	0.313478	0.368405	unchange	-0.273372	0.0196803	1.70597	down	unchange-down
CL2439.Contig4_All	CL2439.Contig4_All_Gene.11118	Ras-related protein Rac1 OS=Drosophila melanogaster OX=7227 GN=Rac1 PE=1 SV=2	1.0046	0.902834	0.00662118	0.0443919	unchange	0.267268	0.0306421	1.51368	up	unchange-up
CL2441.Contig4_All	CL2441.Contig4_All_Gene.11129	Probable beta-hexosaminidase fdl OS=Drosophila melanogaster OX=7227 GN=fdl PE=1 SV=1	NA	NA	NA	NA	unchange	-0.0826586	0.531486	0.274508	unchange
CL2444.Contig4_All	CL2444.Contig4_All_Gene.11140	Translocon-associated protein subunit beta OS=Canis lupus familiaris OX=9615 GN=SSR2 PE=1 SV=1	0.906	0.897927	-0.142417	0.0467587	unchange	1.48009	1.83615e-05	4.73609	up	unchange-up
CL2445.Contig2_All	CL2445.Contig2_All_Gene.11141	Golgi SNAP receptor complex member 1 OS=Drosophila melanogaster OX=7227 GN=Gos28 PE=2 SV=1	NA	NA	NA	NA	unchange	0.271158	0.39896	0.399071	unchange
CL2447.Contig11_All	CL2447.Contig11_All_Gene.11165	Transcription factor mef2A OS=Dictyostelium discoideum OX=44689 GN=mef2A PE=2 SV=2	NA	NA	NA	NA	unchange	-0.550156	0.0324082	1.48934	down	unchange-down
CL2449.Contig2_All	CL2449.Contig2_All_Gene.11170	Protein archease-like OS=Drosophila melanogaster OX=7227 GN=CG6353 PE=2 SV=1	0.27	NA	-1.88897	NA	unchange	0.0995279	0.781163	0.107259	unchange
CL2454.Contig2_All	CL2454.Contig2_All_Gene.11178	Tricarboxylate transport protein, mitochondrial OS=Homo sapiens OX=9606 GN=SLC25A1 PE=1 SV=2	NA	NA	NA	NA	unchange	0.6387	0.0884076	1.05351	unchange
CL2455.Contig1_All	CL2455.Contig1_All_Gene.11179	Phenoloxidase-activating factor 1 OS=Holotrichia diomphalia OX=33394 GN=PPAF1 PE=1 SV=1	NA	NA	NA	NA	unchange	-4.03415	0	Inf	down	unchange-down
CL2455.Contig2_All	CL2455.Contig2_All_Gene.11180	CLIP domain-containing serine protease 2 OS=Bombyx mori OX=7091 PE=1 SV=1	1.7112	0.735228	0.775008	0.133578	unchange	-1.13872	8.76591e-68	67.0572	down	unchange-down
CL2455.Contig3_All	CL2455.Contig3_All_Gene.11181	CLIP domain-containing serine protease 2 OS=Bombyx mori OX=7091 PE=1 SV=1	1.3998	0.342777	0.485221	0.464988	unchange	-0.0205475	0.686731	0.163213	unchange
CL2455.Contig4_All	CL2455.Contig4_All_Gene.11182	CLIP domain-containing serine protease 2 OS=Bombyx mori OX=7091 PE=1 SV=1	1.1294	0.611783	0.175557	0.213403	unchange	-0.2157	2.04082e-09	8.69019	down	unchange-down
CL2457.Contig3_All	CL2457.Contig3_All_Gene.11185	Ragulator complex protein LAMTOR2 homolog OS=Drosophila melanogaster OX=7227 GN=CG5189 PE=2 SV=1	1.3463	NA	0.429	NA	unchange	-0.483816	0.0276658	1.55806	down	unchange-down
CL2460.Contig5_All	CL2460.Contig5_All_Gene.11188	Transferrin OS=Sarcophaga peregrina OX=7386 PE=1 SV=1	1.0322	0.946046	0.0457225	0.0240878	unchange	-0.988871	2.10947e-47	46.6758	down	unchange-down
CL2460.Contig6_All	CL2460.Contig6_All_Gene.11189	Transferrin OS=Sarcophaga peregrina OX=7386 PE=1 SV=1	NA	NA	NA	NA	unchange	0.455433	0.14814	0.829328	unchange
CL2460.Contig8_All	CL2460.Contig8_All_Gene.11192	Serotransferrin-1 OS=Salmo salar OX=8030 GN=tf1 PE=1 SV=1	NA	NA	NA	NA	unchange	-0.250883	0.0756789	1.12103	unchange
CL2463.Contig1_All	CL2463.Contig1_All_Gene.11198	Double-stranded RNA-binding protein Staufen homolog 2 OS=Danio rerio OX=7955 GN=stau2 PE=2 SV=2	1.2391	0.750045	0.309293	0.124913	unchange	-0.944455	1.41586e-09	8.84898	down	unchange-down
CL2463.Contig2_All	CL2463.Contig2_All_Gene.11200	Double-stranded RNA-binding protein Staufen homolog 2 OS=Danio rerio OX=7955 GN=stau2 PE=2 SV=2	NA	NA	NA	NA	unchange	-0.2092	0.144424	0.840361	unchange
CL2474.Contig3_All	CL2474.Contig3_All_Gene.11229	Coiled-coil domain-containing protein 6 OS=Homo sapiens OX=9606 GN=CCDC6 PE=1 SV=2	0.9166	0.888252	-0.125636	0.0514639	unchange	1.02049	0.00547754	2.26141	up	unchange-up
CL2477.Contig2_All	CL2477.Contig2_All_Gene.11232	26S proteasome non-ATPase regulatory subunit 8 OS=Mus musculus OX=10090 GN=Psmd8 PE=1 SV=2	1.5441	0.0405839	0.626766	1.39165	up	0.361642	2.26229e-08	7.64545	up	up-up
CL248.Contig2_All	CL248.Contig2_All_Gene.1315	Mevalonate kinase OS=Bos taurus OX=9913 GN=MVK PE=2 SV=1	1.5967	0.121593	0.675093	0.915092	unchange	-0.584689	0.000196801	3.70597	down	unchange-down
CL248.Contig4_All	CL248.Contig4_All_Gene.1319	Mevalonate kinase OS=Bos taurus OX=9913 GN=MVK PE=2 SV=1	NA	NA	NA	NA	unchange	0.489293	0.000151015	3.82098	up	unchange-up
CL248.Contig5_All	CL248.Contig5_All_Gene.1321	Mevalonate kinase OS=Homo sapiens OX=9606 GN=MVK PE=1 SV=1	NA	NA	NA	NA	unchange	0.224374	0.0924129	1.03427	unchange
CL2484.Contig2_All	CL2484.Contig2_All_Gene.11251	Alanine--tRNA ligase, cytoplasmic OS=Drosophila melanogaster OX=7227 GN=AlaRS PE=2 SV=1	1.1236	0.385314	0.168129	0.414185	unchange	0.56259	3.90623e-08	7.40824	up	unchange-up
CL2484.Contig3_All	CL2484.Contig3_All_Gene.11253	Alanine--tRNA ligase, cytoplasmic OS=Drosophila melanogaster OX=7227 GN=AlaRS PE=2 SV=1	1.0371	NA	0.052555	NA	unchange	-0.222044	0.00244279	2.61211	down	unchange-down
CL2485.Contig1_All	CL2485.Contig1_All_Gene.11255	Fatty acyl-CoA reductase 1 OS=Rattus norvegicus OX=10116 GN=Far1 PE=2 SV=1	NA	NA	NA	NA	unchange	-0.377285	0.0433353	1.36316	down	unchange-down
CL2488.Contig1_All	CL2488.Contig1_All_Gene.11264	Profilin OS=Apis mellifera OX=7460 PE=2 SV=1	NA	NA	NA	NA	unchange	-9.06283	3.7066e-36	35.431	down	unchange-down
CL2488.Contig5_All	CL2488.Contig5_All_Gene.11268	Profilin OS=Apis mellifera OX=7460 PE=2 SV=1	0.8748	0.483534	-0.192975	0.315573	unchange	-0.923691	1.22156e-71	70.9131	down	unchange-down
CL2489.Contig5_All	CL2489.Contig5_All_Gene.11273	Neprilysin-2 OS=Drosophila melanogaster OX=7227 GN=Nep2 PE=1 SV=1	NA	NA	NA	NA	unchange	-0.673095	5.68509e-27	26.2453	down	unchange-down
CL2489.Contig6_All	CL2489.Contig6_All_Gene.11276	Neprilysin-2 OS=Drosophila melanogaster OX=7227 GN=Nep2 PE=1 SV=1	NA	NA	NA	NA	unchange	0.268418	0.0688939	1.16182	unchange
CL2491.Contig3_All	CL2491.Contig3_All_Gene.11283	Myosin-2 essential light chain OS=Drosophila melanogaster OX=7227 GN=Mlc-c PE=1 SV=1	1.0869	0.863675	0.120219	0.0636495	unchange	0.246373	0.00110263	2.95757	up	unchange-up
CL2496.Contig4_All	CL2496.Contig4_All_Gene.11309	Serrate RNA effector molecule homolog OS=Anopheles gambiae OX=7165 GN=Ars2 PE=3 SV=3	NA	NA	NA	NA	unchange	0.937967	1.12299e-14	13.9496	up	unchange-up
CL2501.Contig12_All	CL2501.Contig12_All_Gene.11334	Synaptic functional regulator FMR1 OS=Drosophila melanogaster OX=7227 GN=Fmr1 PE=1 SV=1	1.3492	0.311156	0.432104	0.507021	unchange	-0.188331	0.506882	0.295093	unchange
CL2502.Contig2_All	CL2502.Contig2_All_Gene.11336	Isocitrate dehydrogenase [NAD] subunit gamma, mitochondrial OS=Bos taurus OX=9913 GN=IDH3G PE=2 SV=1	NA	NA	NA	NA	unchange	-0.205884	0.506232	0.295651	unchange
CL2506.Contig2_All	CL2506.Contig2_All_Gene.11343	Cytoplasmic FMR1-interacting protein OS=Drosophila melanogaster OX=7227 GN=Sra-1 PE=1 SV=1	NA	NA	NA	NA	unchange	-0.830348	1.34714e-10	9.87059	down	unchange-down
CL2512.Contig2_All	CL2512.Contig2_All_Gene.11363	RNA polymerase I-specific transcription initiation factor RRN3 OS=Homo sapiens OX=9606 GN=RRN3 PE=1 SV=1	NA	NA	NA	NA	unchange	0.980165	0.00809877	2.09158	up	unchange-up
CL2517.Contig12_All	CL2517.Contig12_All_Gene.11382	Tropomyosin-2 OS=Bombyx mori OX=7091 PE=1 SV=1	0.933	0.62042	-0.100051	0.207314	unchange	-1.50905	5.54162e-06	5.25636	down	unchange-down
CL2517.Contig8_All	CL2517.Contig8_All_Gene.11379	Tropomyosin-1, isoforms 9A/A/B OS=Drosophila melanogaster OX=7227 GN=Tm1 PE=1 SV=2	0.8908	0.893933	-0.166827	0.0486951	unchange	-0.463485	8.1801e-05	4.08724	down	unchange-down
CL2520.Contig3_All	CL2520.Contig3_All_Gene.11400	Prominin-1-A OS=Danio rerio OX=7955 GN=prom1a PE=2 SV=2	NA	NA	NA	NA	unchange	-0.237042	0.423436	0.373212	unchange
CL2531.Contig1_All	CL2531.Contig1_All_Gene.11414	Fatty acyl-CoA reductase 1 OS=Xenopus laevis OX=8355 GN=far1 PE=2 SV=1	NA	NA	NA	NA	unchange	-0.914723	2.45117e-06	5.61063	down	unchange-down
CL2536.Contig2_All	CL2536.Contig2_All_Gene.11424	Ribosome-recycling factor, mitochondrial OS=Homo sapiens OX=9606 GN=MRRF PE=1 SV=1	0.7787	0.253394	-0.36086	0.596204	unchange	-0.138831	0.817775	0.0873659	unchange
CL2540.Contig3_All	CL2540.Contig3_All_Gene.11435	Methionine--tRNA ligase, cytoplasmic OS=Caenorhabditis elegans OX=6239 GN=mars-1 PE=3 SV=1	0.5836	NA	-0.776948	NA	unchange	0.508322	0.000109473	3.96069	up	unchange-up
CL2544.Contig1_All	CL2544.Contig1_All_Gene.11441	Glutathione S-transferase OS=Blattella germanica OX=6973 PE=1 SV=3	0.2312	0.164136	-2.11279	0.784797	unchange	-8.01745	5.68817e-26	25.245	down	unchange-down
CL2544.Contig4_All	CL2544.Contig4_All_Gene.11444	Probable glutathione S-transferase 8 OS=Caenorhabditis elegans OX=6239 GN=gst-8 PE=3 SV=1	NA	NA	NA	NA	unchange	-0.179151	0.124394	0.9052	unchange
CL2544.Contig5_All	CL2544.Contig5_All_Gene.11445	Glutathione S-transferase 1 OS=Ascaris suum OX=6253 GN=GST1 PE=1 SV=3	0.5853	0.289546	-0.772752	0.538282	unchange	2.50888	3.40914e-104	103.467	up	unchange-up
CL255.Contig1_All	CL255.Contig1_All_Gene.1339	Tubulin alpha-1 chain OS=Drosophila melanogaster OX=7227 GN=alphaTub84B PE=1 SV=1	NA	NA	NA	NA	unchange	8.33674	7.15096e-29	28.1456	up	unchange-up
CL255.Contig3_All	CL255.Contig3_All_Gene.1345	Tubulin alpha-1 chain OS=Drosophila melanogaster OX=7227 GN=alphaTub84B PE=1 SV=1	1.2474	0.164115	0.318924	0.784851	unchange	0.569031	2.03006e-77	76.6925	up	unchange-up
CL255.Contig4_All	CL255.Contig4_All_Gene.1348	Tubulin alpha-1 chain OS=Drosophila melanogaster OX=7227 GN=alphaTub84B PE=1 SV=1	1.2842	0.153956	0.36087	0.812604	unchange	0.425806	2.49619e-29	28.6027	up	unchange-up
CL255.Contig5_All	CL255.Contig5_All_Gene.1349	Tubulin alpha-1 chain OS=Drosophila melanogaster OX=7227 GN=alphaTub84B PE=1 SV=1	1.0903	0.684441	0.124725	0.164664	unchange	0.648692	1.03076e-86	85.9868	up	unchange-up
CL2550.Contig3_All	CL2550.Contig3_All_Gene.11463	Crustapain OS=Pandalus borealis OX=6703 GN=Cys PE=1 SV=1	0.5213	0.0094882	-0.939814	2.02282	down	-1.17534	2.52256e-12	11.5982	down	down-down
CL2551.Contig3_All	CL2551.Contig3_All_Gene.11468	Poly(U)-specific endoribonuclease homolog OS=Drosophila melanogaster OX=7227 GN=CG2145 PE=2 SV=1	1.5197	0.179648	0.603787	0.745578	unchange	-0.136199	0.0432976	1.36354	down	unchange-down
CL2553.Contig1_All	CL2553.Contig1_All_Gene.11471	glycine-rich cell wall structural protein 1.8 isoform X1 [Monomorium pharaonis]	0.7286	NA	-0.456801	NA	unchange	0.546103	2.79621e-16	15.5534	up	unchange-up
CL2553.Contig5_All	CL2553.Contig5_All_Gene.11475	Glycine-rich protein 1 (Fragment) OS=Pinctada maxima OX=104660 PE=1 SV=1	NA	NA	NA	NA	unchange	-9.80311	3.78761e-64	63.4216	down	unchange-down
CL2557.Contig2_All	CL2557.Contig2_All_Gene.11488	DnaJ homolog subfamily C member 5 OS=Tetronarce californica OX=7787 GN=dnajc5 PE=1 SV=1	1.0019	NA	0.00273852	NA	unchange	-0.919435	0.00230566	2.63721	down	unchange-down
CL2559.Contig1_All	CL2559.Contig1_All_Gene.11493	COP9 signalosome complex subunit 7b OS=Bos taurus OX=9913 GN=COPS7B PE=2 SV=1	0.6629	0.0337283	-0.593137	1.47201	down	-0.771841	0.000333605	3.47677	down	down-down
CL2560.Contig1_All	CL2560.Contig1_All_Gene.11495	Larval cuticle protein LCP-22 OS=Bombyx mori OX=7091 GN=LCP22 PE=2 SV=1	1.6398	0.17924	0.71352	0.746565	unchange	0.354518	0.366268	0.436201	unchange
CL2560.Contig2_All	CL2560.Contig2_All_Gene.11496	Endocuticle structural glycoprotein SgAbd-3 OS=Schistocerca gregaria OX=7010 PE=1 SV=1	NA	NA	NA	NA	unchange	-0.169495	0.700812	0.154399	unchange
CL2561.Contig2_All	CL2561.Contig2_All_Gene.11498	T-complex protein 1 subunit theta OS=Pongo abelii OX=9601 GN=CCT8 PE=2 SV=3	NA	NA	NA	NA	unchange	-0.337819	0.0818027	1.08723	unchange
CL2561.Contig3_All	CL2561.Contig3_All_Gene.11499	T-complex protein 1 subunit theta OS=Homo sapiens OX=9606 GN=CCT8 PE=1 SV=4	0.9195	0.682673	-0.121079	0.165788	unchange	0.987493	7.97742e-28	27.0981	up	unchange-up
CL2561.Contig4_All	CL2561.Contig4_All_Gene.11500	T-complex protein 1 subunit theta OS=Pongo abelii OX=9601 GN=CCT8 PE=2 SV=3	1.4431	0.32891	0.529171	0.482923	unchange	0.213929	0.0134839	1.87019	up	unchange-up
CL2562.Contig2_All	CL2562.Contig2_All_Gene.11502	Tetratricopeptide repeat protein 1 OS=Bos taurus OX=9913 GN=TTC1 PE=2 SV=1	0.6488	0.285048	-0.624154	0.545081	unchange	0.289106	0.00373344	2.42789	up	unchange-up
CL2567.Contig2_All	CL2567.Contig2_All_Gene.11509	COP9 signalosome complex subunit 6 OS=Bos taurus OX=9913 GN=COPS6 PE=2 SV=1	NA	NA	NA	NA	unchange	-0.229724	0.0927105	1.03287	unchange
CL2569.Contig1_All	CL2569.Contig1_All_Gene.11512	Gephyrin OS=Mus musculus OX=10090 GN=Gphn PE=1 SV=2	NA	NA	NA	NA	unchange	0.280428	0.0444924	1.35171	up	unchange-up
CL2570.Contig3_All	CL2570.Contig3_All_Gene.11517	Transketolase-like protein 2 OS=Mus musculus OX=10090 GN=Tktl2 PE=1 SV=1	NA	NA	NA	NA	unchange	-9.34443	2.68351e-39	38.5713	down	unchange-down
CL2576.Contig1_All	CL2576.Contig1_All_Gene.11528	Cytochrome c oxidase subunit 6A2, mitochondrial (Fragment) OS=Rattus norvegicus OX=10116 GN=Cox6a2 PE=1 SV=3	2.2207	0.0995856	1.15101	1.0018	unchange	-0.668011	5.00392e-31	30.3007	down	unchange-down
CL2576.Contig2_All	CL2576.Contig2_All_Gene.11529	Cytochrome c oxidase subunit 6A, mitochondrial OS=Oncorhynchus mykiss OX=8022 PE=3 SV=1	0.4435	NA	-1.17299	NA	unchange	-0.0239289	0.847596	0.0718111	unchange
CL2579.Contig4_All	CL2579.Contig4_All_Gene.11538	Coronin-2B OS=Mus musculus OX=10090 GN=Coro2b PE=1 SV=2	1.3976	NA	0.482952	NA	unchange	-0.927951	2.51887e-15	14.5988	down	unchange-down
CL2583.Contig1_All	CL2583.Contig1_All_Gene.11573	Phytanoyl-CoA dioxygenase domain-containing protein 1 OS=Homo sapiens OX=9606 GN=PHYHD1 PE=1 SV=2	NA	NA	NA	NA	unchange	-7.26301	5.64216e-20	19.2486	down	unchange-down
CL2583.Contig2_All	CL2583.Contig2_All_Gene.11574	Phytanoyl-CoA dioxygenase domain-containing protein 1 OS=Homo sapiens OX=9606 GN=PHYHD1 PE=1 SV=2	0.6521	0.0277402	-0.616835	1.55689	down	-0.884524	7.58976e-42	41.1198	down	down-down
CL2587.Contig2_All	CL2587.Contig2_All_Gene.11582	Pyruvate carboxylase, mitochondrial OS=Bos taurus OX=9913 GN=PC PE=2 SV=2	0.9214	NA	-0.1181	NA	unchange	0.141271	0.0810887	1.09104	unchange
CL2587.Contig3_All	CL2587.Contig3_All_Gene.11583	Pyruvate carboxylase, mitochondrial OS=Mus musculus OX=10090 GN=Pc PE=1 SV=1	0.4755	NA	-1.07248	NA	unchange	-6.82842	2.64358e-60	59.5778	down	unchange-down
CL2587.Contig4_All	CL2587.Contig4_All_Gene.11584	Pyruvate carboxylase, mitochondrial OS=Bos taurus OX=9913 GN=PC PE=2 SV=2	1.0521	0.838627	0.0732718	0.0764309	unchange	-1.42264	6.79316e-170	169.168	down	unchange-down
CL2587.Contig5_All	CL2587.Contig5_All_Gene.11585	Pyruvate carboxylase, mitochondrial OS=Mus musculus OX=10090 GN=Pc PE=1 SV=1	NA	NA	NA	NA	unchange	-1.08001	1.77046e-85	84.7519	down	unchange-down
CL2587.Contig6_All	CL2587.Contig6_All_Gene.11586	Pyruvate carboxylase, mitochondrial OS=Mus musculus OX=10090 GN=Pc PE=1 SV=1	1.0581	0.70696	0.081476	0.150605	unchange	-0.615561	1.66539e-38	37.7785	down	unchange-down
CL2593.Contig3_All	CL2593.Contig3_All_Gene.11612	COP9 signalosome complex subunit 3 OS=Pongo abelii OX=9601 GN=COPS3 PE=2 SV=1	1.5538	NA	0.635801	NA	unchange	0.762829	3.97804e-07	6.40033	up	unchange-up
CL2596.Contig1_All	CL2596.Contig1_All_Gene.11614	NudC domain-containing protein 1 OS=Danio rerio OX=7955 GN=nudcd1 PE=2 SV=1	NA	NA	NA	NA	unchange	0.0162042	0.975283	0.0108695	unchange
CL2597.Contig3_All	CL2597.Contig3_All_Gene.11618	Mitogen-activated protein kinase kinase kinase kinase 4 OS=Mus musculus OX=10090 GN=Map4k4 PE=1 SV=1	NA	NA	NA	NA	unchange	-0.00726114	0.992359	0.00333115	unchange
CL26.Contig1_All	CL26.Contig1_All_Gene.125	OV-16 antigen OS=Onchocerca volvulus OX=6282 GN=OV16 PE=2 SV=2	0.6445	0.436883	-0.633748	0.359635	unchange	-0.885831	0.0756647	1.12111	unchange
CL26.Contig2_All	CL26.Contig2_All_Gene.126	OV-16 antigen OS=Onchocerca volvulus OX=6282 GN=OV16 PE=2 SV=2	0.5179	0.480276	-0.949255	0.318509	unchange	-1.011	7.2257e-10	9.14112	down	unchange-down
CL2600.Contig3_All	CL2600.Contig3_All_Gene.11664	ATP-dependent RNA helicase ddx23 OS=Dictyostelium discoideum OX=44689 GN=helB2 PE=2 SV=1	1.725	0.164124	0.786596	0.784829	unchange	0.987596	3.29684e-11	10.4819	up	unchange-up
CL2602.Contig2_All	CL2602.Contig2_All_Gene.11675	Endoribonuclease LACTB2 OS=Xenopus tropicalis OX=8364 GN=lactb2 PE=2 SV=1	NA	NA	NA	NA	unchange	0.876386	3.14727e-24	23.5021	up	unchange-up
CL2604.Contig5_All	CL2604.Contig5_All_Gene.11689	Dehydrogenase/reductase SDR family member 7 OS=Homo sapiens OX=9606 GN=DHRS7 PE=1 SV=1	1.851	0.0262654	0.888305	1.58062	up	-0.932054	1.18407e-08	7.92662	down	up-down
CL2606.Contig1_All	CL2606.Contig1_All_Gene.11693	hypothetical protein D910_00369 [Dendroctonus ponderosae];ERL95817.1 hypothetical protein D910_00370 [Dendroctonus ponderosae]	0.5487	0.171171	-0.865911	0.766569	unchange	-8.93674	8.52343e-35	34.0694	down	unchange-down
CL2606.Contig2_All	CL2606.Contig2_All_Gene.11696	PREDICTED: pathogenesis-related protein 5-like [Dendroctonus ponderosae];ENN77004.1 hypothetical protein YQE_06498, partial [Dendroctonus ponderosae]	0.5911	0.0686078	-0.758526	1.16363	unchange	-1.34452	2.60469e-252	251.584	down	unchange-down
CL2610.Contig2_All	CL2610.Contig2_All_Gene.11703	Protein let-653 OS=Caenorhabditis elegans OX=6239 GN=let-653 PE=1 SV=2	NA	NA	NA	NA	unchange	0.800605	1.69167e-07	6.77168	up	unchange-up
CL2620.Contig3_All	CL2620.Contig3_All_Gene.11758	7-methylguanosine phosphate-specific 5'-nucleotidase OS=Drosophila melanogaster OX=7227 GN=cN-IIIB PE=1 SV=1	0.9729	NA	-0.0396366	NA	unchange	1.05602	4.83297e-34	33.3158	up	unchange-up
CL2623.Contig5_All	CL2623.Contig5_All_Gene.11765	ADP-ribosylation factor GTPase-activating protein 2 OS=Bos taurus OX=9913 GN=ARFGAP2 PE=2 SV=1	0.7184	NA	-0.477141	NA	unchange	-0.18243	0.226732	0.644487	unchange
CL2623.Contig6_All	CL2623.Contig6_All_Gene.11766	ADP-ribosylation factor GTPase-activating protein 3 OS=Pongo abelii OX=9601 GN=ARFGAP3 PE=2 SV=1	NA	NA	NA	NA	unchange	-0.223199	0.531486	0.274508	unchange
CL2629.Contig2_All	CL2629.Contig2_All_Gene.11783	Glycylpeptide N-tetradecanoyltransferase 1 OS=Rattus norvegicus OX=10116 GN=Nmt1 PE=1 SV=1	0.7685	0.495003	-0.379883	0.305392	unchange	0.203355	0.247944	0.605646	unchange
CL263.Contig5_All	CL263.Contig5_All_Gene.1369	Cystathionine beta-synthase OS=Rattus norvegicus OX=10116 GN=Cbs PE=1 SV=3	2.6166	0.0586974	1.38769	1.23138	unchange	0.344874	6.74399e-07	6.17108	up	unchange-up
CL263.Contig6_All	CL263.Contig6_All_Gene.1370	Cystathionine beta-synthase OS=Mus musculus OX=10090 GN=Cbs PE=1 SV=3	NA	NA	NA	NA	unchange	-2.07189	0.0975348	1.01084	unchange
CL2632.Contig1_All	CL2632.Contig1_All_Gene.11797	NADH dehydrogenase [ubiquinone] 1 alpha subcomplex subunit 10, mitochondrial OS=Drosophila melanogaster OX=7227 GN=ND-42 PE=2 SV=2	NA	NA	NA	NA	unchange	-1.99496	4.91108e-31	30.3088	down	unchange-down
CL2632.Contig2_All	CL2632.Contig2_All_Gene.11798	NADH dehydrogenase [ubiquinone] 1 alpha subcomplex subunit 10, mitochondrial OS=Drosophila melanogaster OX=7227 GN=ND-42 PE=2 SV=2	NA	NA	NA	NA	unchange	-0.994034	4.4918e-29	28.3476	down	unchange-down
CL2632.Contig3_All	CL2632.Contig3_All_Gene.11799	NADH dehydrogenase [ubiquinone] 1 alpha subcomplex subunit 10, mitochondrial OS=Drosophila melanogaster OX=7227 GN=ND-42 PE=2 SV=2	0.945	0.714449	-0.0816138	0.146029	unchange	0.426839	1.52249e-09	8.81745	up	unchange-up
CL2643.Contig2_All	CL2643.Contig2_All_Gene.11827	Leukotriene A-4 hydrolase OS=Chinchilla lanigera OX=34839 GN=LTA4H PE=2 SV=3	1.0576	0.628215	0.0807941	0.201892	unchange	-0.330393	0.108548	0.96438	unchange
CL2643.Contig3_All	CL2643.Contig3_All_Gene.11830	Leukotriene A-4 hydrolase OS=Chinchilla lanigera OX=34839 GN=LTA4H PE=2 SV=3	1.3085	NA	0.387914	NA	unchange	-0.662788	0.00125054	2.9029	down	unchange-down
CL2644.Contig1_All	CL2644.Contig1_All_Gene.11839	40S ribosomal protein S26 OS=Anopheles gambiae OX=7165 GN=RpS26 PE=3 SV=2	2.1692	0.101735	1.11716	0.992528	unchange	-0.170907	3.27955e-05	4.48419	down	unchange-down
CL265.Contig9_All	CL265.Contig9_All_Gene.1388	TLD domain-containing protein 1 OS=Danio rerio OX=7955 GN=tldc1 PE=2 SV=1	NA	NA	NA	NA	unchange	-0.666252	2.44175e-11	10.6123	down	unchange-down
CL2653.Contig4_All	CL2653.Contig4_All_Gene.11872	Casein kinase II subunit alpha OS=Spodoptera frugiperda OX=7108 PE=2 SV=1	1.2323	0.428616	0.301354	0.367932	unchange	0.436807	9.09469e-05	4.04121	up	unchange-up
CL2659.Contig3_All	CL2659.Contig3_All_Gene.11887	Laminin subunit gamma-1 OS=Drosophila melanogaster OX=7227 GN=LanB2 PE=2 SV=2	9.7237	NA	3.28151	NA	unchange	1.03702	4.09517e-32	31.3877	up	unchange-up
CL2660.Contig2_All	CL2660.Contig2_All_Gene.11892	Clathrin heavy chain OS=Drosophila melanogaster OX=7227 GN=Chc PE=1 SV=1	1.2784	0.151034	0.354339	0.820925	unchange	-0.0373545	0.521484	0.282759	unchange
CL2661.Contig6_All	CL2661.Contig6_All_Gene.11900	FK506-binding protein 59 OS=Drosophila melanogaster OX=7227 GN=FKBP59 PE=1 SV=1	1.3634	0.248682	0.447209	0.604356	unchange	-0.262118	0.189398	0.722625	unchange
CL2662.Contig5_All	CL2662.Contig5_All_Gene.11905	Leucine-rich repeat-containing protein 57 OS=Xenopus laevis OX=8355 GN=lrrc57 PE=2 SV=1	1.1918	0.0181098	0.253142	1.74209	unchange	0.205612	0.0535393	1.27133	unchange
CL2664.Contig1_All	CL2664.Contig1_All_Gene.11913	NSFL1 cofactor p47 OS=Pongo abelii OX=9601 GN=NSFL1C PE=2 SV=1	NA	NA	NA	NA	unchange	-5.79911	3.78095e-11	10.4224	down	unchange-down
CL2664.Contig2_All	CL2664.Contig2_All_Gene.11914	NSFL1 cofactor p47 OS=Rattus norvegicus OX=10116 GN=Nsfl1c PE=1 SV=1	0.5033	0.0312696	-0.990509	1.50488	down	0.0349719	0.760439	0.118935	unchange	down-unchange
CL2674.Contig3_All	CL2674.Contig3_All_Gene.11947	Carboxypeptidase M OS=Pongo abelii OX=9601 GN=CPM PE=2 SV=1	0.8669	0.663853	-0.206063	0.177928	unchange	-2.73527	4.29055e-09	8.36749	down	unchange-down
CL2681.Contig2_All	CL2681.Contig2_All_Gene.11968	Titin OS=Mus musculus OX=10090 GN=Ttn PE=1 SV=1	NA	NA	NA	NA	unchange	1.58668	0.000470513	3.32743	up	unchange-up
CL2681.Contig4_All	CL2681.Contig4_All_Gene.11978	Twitchin OS=Caenorhabditis elegans OX=6239 GN=unc-22 PE=1 SV=3	1.0286	0.922751	0.0406821	0.0349154	unchange	0.26179	4.86811e-15	14.3126	up	unchange-up
CL2681.Contig6_All	CL2681.Contig6_All_Gene.11997	Titin homolog OS=Caenorhabditis elegans OX=6239 GN=ttn-1 PE=1 SV=2	0.9058	0.446571	-0.142736	0.35011	unchange	-1.32645	2.09673e-58	57.6785	down	unchange-down
CL2681.Contig7_All	CL2681.Contig7_All_Gene.12000	Titin OS=Drosophila melanogaster OX=7227 GN=sls PE=1 SV=3	0.5793	0.997634	-0.787617	0.00102864	unchange	-1.31855	0.0153712	1.81329	down	unchange-down
CL2690.Contig2_All	CL2690.Contig2_All_Gene.12034	Phospholipase DDHD2 OS=Homo sapiens OX=9606 GN=DDHD2 PE=1 SV=2	0.8541	0.389937	-0.227523	0.409005	unchange	-1.06053	1.31179e-19	18.8821	down	unchange-down
CL2690.Contig3_All	CL2690.Contig3_All_Gene.12035	Phospholipase DDHD2 OS=Homo sapiens OX=9606 GN=DDHD2 PE=1 SV=2	NA	NA	NA	NA	unchange	-1.50654	2.05255e-89	88.6877	down	unchange-down
CL2696.Contig1_All	CL2696.Contig1_All_Gene.12058	60S acidic ribosomal protein P0 OS=Ceratitis capitata OX=7213 GN=RpLP0 PE=3 SV=1	1.2438	0.113266	0.314755	0.9459	unchange	0.0425836	0.403665	0.393979	unchange
CL2698.Contig3_All	CL2698.Contig3_All_Gene.12069	Cilia- and flagella-associated protein 251 OS=Mus musculus OX=10090 GN=Wdr66 PE=1 SV=1	2.1795	0.119268	1.124	0.923476	unchange	0.625172	2.20133e-18	17.6573	up	unchange-up
CL2698.Contig7_All	CL2698.Contig7_All_Gene.12075	Retrotransposon-like protein 1 OS=Mus musculus OX=10090 GN=Rtl1 PE=2 SV=1	NA	NA	NA	NA	unchange	0.973058	0.0270198	1.56832	up	unchange-up
CL27.Contig2_All	CL27.Contig2_All_Gene.129	P17/29C-like protein DDB_G0287399 OS=Dictyostelium discoideum OX=44689 GN=DDB_G0287399 PE=3 SV=1	NA	NA	NA	NA	unchange	-0.123843	0.302789	0.518859	unchange
CL27.Contig3_All	CL27.Contig3_All_Gene.132	Cysteine proteinase 7 OS=Dictyostelium discoideum OX=44689 GN=cprG PE=1 SV=1	NA	NA	NA	NA	unchange	-5.64163	2.61292e-73	72.5829	down	unchange-down
CL27.Contig4_All	CL27.Contig4_All_Gene.138	Glycine-rich protein 1 (Fragment) OS=Pinctada maxima OX=104660 PE=1 SV=1	NA	NA	NA	NA	unchange	-0.0217728	0.813166	0.0898206	unchange
CL27.Contig5_All	CL27.Contig5_All_Gene.140	Glycine-rich protein 1 (Fragment) OS=Pinctada maxima OX=104660 PE=1 SV=1	NA	NA	NA	NA	unchange	-0.425842	1.64637e-10	9.78347	down	unchange-down
CL27.Contig6_All	CL27.Contig6_All_Gene.144	Glycine-rich protein 1 (Fragment) OS=Pinctada maxima OX=104660 PE=1 SV=1	NA	NA	NA	NA	unchange	-0.369382	9.29813e-10	9.0316	down	unchange-down
CL27.Contig7_All	CL27.Contig7_All_Gene.149	Glycine-rich protein 1 (Fragment) OS=Pinctada maxima OX=104660 PE=1 SV=1	2.3763	0.0987732	1.24872	1.00536	unchange	0.152473	0.0345847	1.46112	up	unchange-up
CL2701.Contig2_All	CL2701.Contig2_All_Gene.12087	Sarcoplasmic calcium-binding protein 1 OS=Astacus leptodactylus OX=6717 PE=1 SV=1	0.7476	0.199822	-0.419662	0.699357	unchange	0.305064	0.438652	0.35788	unchange
CL2702.Contig3_All	CL2702.Contig3_All_Gene.12093	Nucleoprotein TPR OS=Drosophila melanogaster OX=7227 GN=Mtor PE=1 SV=1	NA	NA	NA	NA	unchange	-0.262191	0.0717549	1.14415	unchange
CL2702.Contig4_All	CL2702.Contig4_All_Gene.12094	Nucleoprotein TPR OS=Drosophila melanogaster OX=7227 GN=Mtor PE=1 SV=1	0.6753	0.99015	-0.5664	0.00429916	unchange	-0.403646	6.53952e-05	4.18445	down	unchange-down
CL2708.Contig3_All	CL2708.Contig3_All_Gene.12110	40S ribosomal protein S27 OS=Bos taurus OX=9913 GN=RPS27 PE=3 SV=3	3.0374	NA	1.60284	NA	unchange	0.00982372	0.984647	0.00671943	unchange
CL2719.Contig2_All	CL2719.Contig2_All_Gene.12135	Troponin I OS=Drosophila melanogaster OX=7227 GN=wupA PE=2 SV=3	1.0821	0.741068	0.113834	0.130142	unchange	0.307942	1.65338e-05	4.78163	up	unchange-up
CL2719.Contig4_All	CL2719.Contig4_All_Gene.12139	Troponin I OS=Drosophila melanogaster OX=7227 GN=wupA PE=2 SV=3	0.6263	0.253379	-0.675074	0.596229	unchange	1.40688	5.37594e-189	188.27	up	unchange-up
CL2719.Contig6_All	CL2719.Contig6_All_Gene.12144	Troponin I OS=Drosophila melanogaster OX=7227 GN=wupA PE=2 SV=3	1.0903	0.870826	0.124725	0.0600685	unchange	-0.221866	7.46912e-05	4.12673	down	unchange-down
CL2719.Contig7_All	CL2719.Contig7_All_Gene.12147	Troponin I OS=Drosophila melanogaster OX=7227 GN=wupA PE=2 SV=3	0.9389	0.944157	-0.0909566	0.0249556	unchange	-0.418284	3.42249e-19	18.4657	down	unchange-down
CL272.Contig3_All	CL272.Contig3_All_Gene.1404	Secernin-3 OS=Danio rerio OX=7955 GN=scrn3 PE=2 SV=1	1.2865	0.278222	0.363451	0.555608	unchange	0.0552246	0.873551	0.0587117	unchange
CL2721.Contig4_All	CL2721.Contig4_All_Gene.12153	Peptidyl-prolyl cis-trans isomerase FKBP14 OS=Pongo abelii OX=9601 GN=FKBP14 PE=2 SV=1	NA	NA	NA	NA	unchange	-7.24262	7.9399e-20	19.1002	down	unchange-down
CL2721.Contig6_All	CL2721.Contig6_All_Gene.12155	Peptidyl-prolyl cis-trans isomerase FKBP14 OS=Pongo abelii OX=9601 GN=FKBP14 PE=2 SV=1	1.0714	0.882989	0.0994972	0.0540448	unchange	-1.10659	6.97487e-59	58.1565	down	unchange-down
CL2725.Contig2_All	CL2725.Contig2_All_Gene.12172	Histone H2A.V OS=Mus musculus OX=10090 GN=H2afv PE=1 SV=3	1.8286	0.0210454	0.87074	1.67684	up	0.537821	1.84744e-06	5.73343	up	up-up
CL2727.Contig3_All	CL2727.Contig3_All_Gene.12177	Cubilin OS=Canis lupus familiaris OX=9615 GN=CUBN PE=1 SV=1	NA	NA	NA	NA	unchange	-3.5381	0	Inf	down	unchange-down
CL2728.Contig2_All	CL2728.Contig2_All_Gene.12179	DNA damage-binding protein 1 OS=Mus musculus OX=10090 GN=Ddb1 PE=1 SV=2	0.7163	0.482846	-0.481364	0.316192	unchange	-0.489537	3.61868e-05	4.44145	down	unchange-down
CL2738.Contig4_All	CL2738.Contig4_All_Gene.12194	Histidine triad nucleotide-binding protein 3 OS=Rattus norvegicus OX=10116 GN=Hint3 PE=2 SV=2	0.039	NA	-4.68038	NA	unchange	0.861668	8.02257e-06	5.09569	up	unchange-up
CL2739.Contig1_All	CL2739.Contig1_All_Gene.12195	Spondin-1 OS=Bos taurus OX=9913 GN=SPON1 PE=1 SV=1	1.5455	0.0825157	0.628074	1.08346	unchange	-1.02241	1.87055e-82	81.728	down	unchange-down
CL2741.Contig1_All	CL2741.Contig1_All_Gene.12214	Isocitrate dehydrogenase [NAD] subunit gamma, mitochondrial (Fragment) OS=Macaca fascicularis OX=9541 GN=IDH3G PE=2 SV=1	0.7015	NA	-0.511485	NA	unchange	0.477852	0.00182141	2.73959	up	unchange-up
CL2741.Contig3_All	CL2741.Contig3_All_Gene.12218	Isocitrate dehydrogenase [NAD] subunit gamma, mitochondrial (Fragment) OS=Macaca fascicularis OX=9541 GN=IDH3G PE=2 SV=1	0.6006	0.107661	-0.735524	0.96794	unchange	-1.28551	1.65126e-51	50.7822	down	unchange-down
CL2745.Contig1_All	CL2745.Contig1_All_Gene.12223	Mitochondrial proton/calcium exchanger protein OS=Drosophila melanogaster OX=7227 GN=Letm1 PE=2 SV=2	0.8327	0.412348	-0.264131	0.384736	unchange	-1.08501	8.5098e-20	19.0701	down	unchange-down
CL2745.Contig2_All	CL2745.Contig2_All_Gene.12225	Mitochondrial proton/calcium exchanger protein OS=Drosophila melanogaster OX=7227 GN=Letm1 PE=2 SV=2	0.7893	NA	-0.341354	NA	unchange	0.525507	8.05253e-05	4.09407	up	unchange-up
CL2751.Contig3_All	CL2751.Contig3_All_Gene.12249	Leucine-rich PPR motif-containing protein, mitochondrial OS=Rattus norvegicus OX=10116 GN=Lrpprc PE=1 SV=1	0.8628	0.490261	-0.212902	0.309573	unchange	-0.975147	7.78747e-31	30.1086	down	unchange-down
CL2753.Contig2_All	CL2753.Contig2_All_Gene.12252	Lysozyme OS=Bombyx mori OX=7091 PE=1 SV=1	2.5772	0.141411	1.3658	0.849517	unchange	-0.819339	7.6278e-13	12.1176	down	unchange-down
CL2754.Contig3_All	CL2754.Contig3_All_Gene.12257	Solute carrier family 26 member 10 OS=Mus musculus OX=10090 GN=Slc26a10 PE=2 SV=1	0.8335	NA	-0.262746	NA	unchange	-0.897532	0.133258	0.875307	unchange
CL2769.Contig2_All	CL2769.Contig2_All_Gene.12296	Carnitine O-palmitoyltransferase 2, mitochondrial OS=Mus musculus OX=10090 GN=Cpt2 PE=1 SV=2	0.5961	NA	-0.746374	NA	unchange	0.96731	8.64698e-14	13.0631	up	unchange-up
CL2770.Contig2_All	CL2770.Contig2_All_Gene.12298	PREDICTED: uncharacterized protein LOC109534839 [Dendroctonus ponderosae];ENN79451.1 hypothetical protein YQE_04095, partial [Dendroctonus ponderosae];ERL95652.1 hypothetical protein D910_00075 [Dendroctonus ponderosae]	0.493	0.465759	-1.02034	0.331838	unchange	-0.718116	2.86201e-11	10.5433	down	unchange-down
CL2772.Contig3_All	CL2772.Contig3_All_Gene.12303	Ufm1-specific protease 2 OS=Xenopus laevis OX=8355 GN=ufsp2 PE=2 SV=1	NA	NA	NA	NA	unchange	-0.672473	1.27958e-05	4.89293	down	unchange-down
CL2773.Contig2_All	CL2773.Contig2_All_Gene.12305	Eukaryotic translation initiation factor 3 subunit K OS=Bombyx mori OX=7091 PE=2 SV=1	1.09	0.857504	0.124328	0.0667639	unchange	0.663369	7.42133e-48	47.1295	up	unchange-up
CL2775.Contig1_All	CL2775.Contig1_All_Gene.12309	60S ribosomal protein L5 OS=Bombyx mori OX=7091 GN=RpL5 PE=2 SV=1	NA	NA	NA	NA	unchange	-7.09003	6.12698e-286	285.213	down	unchange-down
CL2775.Contig2_All	CL2775.Contig2_All_Gene.12310	60S ribosomal protein L5 OS=Bombyx mori OX=7091 GN=RpL5 PE=2 SV=1	1.6693	0.0341635	0.739243	1.46644	up	0.490277	1.5575e-51	50.8076	up	up-up
CL2778.Contig2_All	CL2778.Contig2_All_Gene.12318	Syntaxin-5 OS=Drosophila melanogaster OX=7227 GN=Syx5 PE=2 SV=2	NA	NA	NA	NA	unchange	-0.789993	8.47682e-07	6.07177	down	unchange-down
CL2784.Contig3_All	CL2784.Contig3_All_Gene.12331	Venom acid phosphatase Acph-1 OS=Apis mellifera OX=7460 PE=1 SV=1	2.5987	NA	1.37779	NA	unchange	0.2751	5.11528e-05	4.29113	up	unchange-up
CL279.Contig2_All	CL279.Contig2_All_Gene.1421	Succinyl-CoA:3-ketoacid coenzyme A transferase 1, mitochondrial OS=Mus musculus OX=10090 GN=Oxct1 PE=1 SV=1	0.6865	0.313607	-0.542668	0.503614	unchange	-0.0153956	0.956607	0.0192667	unchange
CL2792.Contig5_All	CL2792.Contig5_All_Gene.12368	Protein FAM133 OS=Danio rerio OX=7955 GN=fam133 PE=2 SV=2	NA	NA	NA	NA	unchange	-0.172437	0.0895757	1.04781	unchange
CL2796.Contig5_All	CL2796.Contig5_All_Gene.12382	i-type lysozyme, partial [Rhynchophorus ferrugineus]	0.5517	0.136179	-0.858044	0.865889	unchange	-1.34733	8.43907e-34	33.0737	down	unchange-down
CL2800.Contig1_All	CL2800.Contig1_All_Gene.12388	PREDICTED: uncharacterized protein LOC109546494 [Dendroctonus ponderosae];ENN81735.1 hypothetical protein YQE_01874, partial [Dendroctonus ponderosae]	NA	NA	NA	NA	unchange	-9.81879	1.09142e-54	53.962	down	unchange-down
CL2800.Contig4_All	CL2800.Contig4_All_Gene.12391	PREDICTED: uncharacterized protein LOC109546494 [Dendroctonus ponderosae];ENN81735.1 hypothetical protein YQE_01874, partial [Dendroctonus ponderosae]	0.9309	0.938999	-0.103302	0.0273348	unchange	-0.111541	0.0323391	1.49027	down	unchange-down
CL2803.Contig3_All	CL2803.Contig3_All_Gene.12393	Serine hydrolase-like protein OS=Homo sapiens OX=9606 GN=SERHL PE=2 SV=1	1.6115	0.398361	0.688404	0.399724	unchange	-0.612825	1.28643e-06	5.89061	down	unchange-down
CL2808.Contig3_All	CL2808.Contig3_All_Gene.12399	Alpha-taxilin OS=Mus musculus OX=10090 GN=Txlna PE=1 SV=1	NA	NA	NA	NA	unchange	-0.521055	0.00137515	2.86165	down	unchange-down
CL2809.Contig2_All	CL2809.Contig2_All_Gene.12402	Betaine--homocysteine S-methyltransferase 1 OS=Xenopus laevis OX=8355 GN=bhmt PE=2 SV=1	1.7421	NA	0.800827	NA	unchange	0.405901	0.147769	0.830417	unchange
CL2810.Contig1_All	CL2810.Contig1_All_Gene.12404	WD repeat domain phosphoinositide-interacting protein 2 OS=Xenopus laevis OX=8355 GN=wipi2 PE=2 SV=1	2.3353	NA	1.22361	NA	unchange	0.105453	0.777033	0.10956	unchange
CL2813.Contig3_All	CL2813.Contig3_All_Gene.12409	PR domain zinc finger protein 10 OS=Danio rerio OX=7955 GN=prdm10 PE=3 SV=2	NA	NA	NA	NA	unchange	-0.421888	0.0288771	1.53945	down	unchange-down
CL2817.Contig2_All	CL2817.Contig2_All_Gene.12431	Alpha-L-fucosidase OS=Branchiostoma floridae OX=7739 GN=BRAFLDRAFT_56888 PE=3 SV=2	NA	NA	NA	NA	unchange	1.6494	1.09015e-36	35.9625	up	unchange-up
CL2817.Contig3_All	CL2817.Contig3_All_Gene.12432	Alpha-L-fucosidase OS=Branchiostoma floridae OX=7739 GN=BRAFLDRAFT_56888 PE=3 SV=2	1.8101	0.301252	0.856069	0.52107	unchange	1.58776	2.33444e-45	44.6318	up	unchange-up
CL2818.Contig2_All	CL2818.Contig2_All_Gene.12435	Calcineurin subunit B type 2 OS=Drosophila melanogaster OX=7227 GN=CanB2 PE=1 SV=2	0.3651	0.0165842	-1.45364	1.78031	down	-0.402426	3.76021e-08	7.42479	down	down-down
CL2820.Contig2_All	CL2820.Contig2_All_Gene.12438	Probable chitinase 2 OS=Drosophila melanogaster OX=7227 GN=Cht2 PE=1 SV=1	1.7075	0.183429	0.771886	0.736532	unchange	-0.257795	4.37708e-08	7.35882	down	unchange-down
CL2821.Contig3_All	CL2821.Contig3_All_Gene.12439	Crustapain OS=Pandalus borealis OX=6703 GN=Cys PE=1 SV=1	0.9598	0.940828	-0.0591943	0.0264898	unchange	-1.99764	5.78665e-08	7.23757	down	unchange-down
CL2823.Contig1_All	CL2823.Contig1_All_Gene.12443	Protein rtoA OS=Dictyostelium discoideum OX=44689 GN=rtoA PE=2 SV=2	0.6744	0.358599	-0.568324	0.44539	unchange	-2.14314	0	Inf	down	unchange-down
CL2823.Contig2_All	CL2823.Contig2_All_Gene.12444	PREDICTED: uncharacterized protein LOC109540696 [Dendroctonus ponderosae]	1.2581	0.39954	0.331247	0.39844	unchange	-4.06197	0	Inf	down	unchange-down
CL2823.Contig3_All	CL2823.Contig3_All_Gene.12446	Protein rtoA OS=Dictyostelium discoideum OX=44689 GN=rtoA PE=2 SV=2	0.7905	0.558192	-0.339163	0.253216	unchange	-1.88929	0	Inf	down	unchange-down
CL2823.Contig4_All	CL2823.Contig4_All_Gene.12447	Protein rtoA OS=Dictyostelium discoideum OX=44689 GN=rtoA PE=2 SV=2	0.7676	0.2412	-0.381573	0.617622	unchange	-1.25902	0	Inf	down	unchange-down
CL2824.Contig2_All	CL2824.Contig2_All_Gene.12448	Monocarboxylate transporter 12-B OS=Danio rerio OX=7955 GN=slc16a12b PE=2 SV=1	0.5142	NA	-0.959598	NA	unchange	-0.11191	0.721978	0.141476	unchange
CL2825.Contig3_All	CL2825.Contig3_All_Gene.12452	J domain-containing protein OS=Manduca sexta OX=7130 GN=jdp PE=2 SV=1	NA	NA	NA	NA	unchange	-0.674356	0.00407514	2.38986	down	unchange-down
CL2826.Contig1_All	CL2826.Contig1_All_Gene.12454	Proteasome subunit beta type-6 OS=Mus musculus OX=10090 GN=Psmb6 PE=1 SV=3	NA	NA	NA	NA	unchange	-0.84591	1.23027e-06	5.91	down	unchange-down
CL2826.Contig2_All	CL2826.Contig2_All_Gene.12455	Proteasome subunit beta type-6 OS=Mus musculus OX=10090 GN=Psmb6 PE=1 SV=3	0.6682	0.149703	-0.581648	0.824768	unchange	0.196206	0.0163965	1.78525	up	unchange-up
CL2827.Contig4_All	CL2827.Contig4_All_Gene.12460	Leucine-rich repeat-containing protein 57 OS=Xenopus laevis OX=8355 GN=lrrc57 PE=2 SV=1	3.4901	NA	1.80327	NA	unchange	2.11286	0	Inf	up	unchange-up
CL2831.Contig2_All	CL2831.Contig2_All_Gene.12474	28S ribosomal protein S22, mitochondrial OS=Mus musculus OX=10090 GN=Mrps22 PE=1 SV=1	1.136	NA	0.183963	NA	unchange	0.819517	6.62166e-08	7.17903	up	unchange-up
CL2843.Contig1_All	CL2843.Contig1_All_Gene.12506	Transforming growth factor-beta-induced protein ig-h3 OS=Sus scrofa OX=9823 GN=TGFBI PE=1 SV=1	NA	NA	NA	NA	unchange	-0.217284	0.0332734	1.4779	down	unchange-down
CL2845.Contig2_All	CL2845.Contig2_All_Gene.12513	Trifunctional purine biosynthetic protein adenosine-3 OS=Gallus gallus OX=9031 GN=GART PE=2 SV=1	NA	NA	NA	NA	unchange	-0.323204	0.000699792	3.15503	down	unchange-down
CL2845.Contig3_All	CL2845.Contig3_All_Gene.12514	Trifunctional purine biosynthetic protein adenosine-3 OS=Gallus gallus OX=9031 GN=GART PE=2 SV=1	1.8491	0.169298	0.886823	0.771347	unchange	-0.2181	0.000514322	3.28877	down	unchange-down
CL2846.Contig1_All	CL2846.Contig1_All_Gene.12515	12 kDa FK506-binding protein OS=Drosophila melanogaster OX=7227 GN=FK506-bp2 PE=3 SV=2	NA	NA	NA	NA	unchange	-6.02931	7.50099e-22	21.1249	down	unchange-down
CL2846.Contig3_All	CL2846.Contig3_All_Gene.12517	12 kDa FK506-binding protein OS=Drosophila melanogaster OX=7227 GN=FK506-bp2 PE=3 SV=2	0.7871	0.357925	-0.345381	0.446208	unchange	0.157737	0.00963806	2.01601	up	unchange-up
CL2847.Contig3_All	CL2847.Contig3_All_Gene.12519	Protein tyrosine phosphatase type IVA 1 OS=Homo sapiens OX=9606 GN=PTP4A1 PE=1 SV=2	0.263	NA	-1.92687	NA	unchange	-0.141322	0.00553777	2.25667	down	unchange-down
CL2848.Contig2_All	CL2848.Contig2_All_Gene.12522	Glycine-rich protein 1 (Fragment) OS=Pinctada maxima OX=104660 PE=1 SV=1	NA	NA	NA	NA	unchange	-0.169474	0.0242805	1.61474	down	unchange-down
CL2848.Contig3_All	CL2848.Contig3_All_Gene.12524	Glycine-rich protein 1 (Fragment) OS=Pinctada maxima OX=104660 PE=1 SV=1	2.398	0.346201	1.26183	0.460671	unchange	-0.0129511	0.880582	0.0552304	unchange
CL285.Contig1_All	CL285.Contig1_All_Gene.1439	Serine protease inhibitor 88Ea OS=Drosophila melanogaster OX=7227 GN=Spn88Ea PE=2 SV=1	NA	NA	NA	NA	unchange	-1.26415	2.2195e-128	127.654	down	unchange-down
CL285.Contig4_All	CL285.Contig4_All_Gene.1445	Serine protease inhibitor 88Ea OS=Drosophila melanogaster OX=7227 GN=Spn88Ea PE=2 SV=1	1.1192	0.566089	0.162468	0.247115	unchange	-0.410184	3.32262e-12	11.4785	down	unchange-down
CL285.Contig5_All	CL285.Contig5_All_Gene.1447	Serine protease inhibitor 88Ea OS=Drosophila melanogaster OX=7227 GN=Spn88Ea PE=2 SV=1	NA	NA	NA	NA	unchange	-10.5083	2.38267e-65	64.6229	down	unchange-down
CL2851.Contig2_All	CL2851.Contig2_All_Gene.12531	Angiopoietin-related protein 1 OS=Bos taurus OX=9913 GN=ANGPTL1 PE=2 SV=1	1.0657	0.641239	0.0918014	0.19298	unchange	-1.20883	1.57628e-22	21.8024	down	unchange-down
CL2861.Contig1_All	CL2861.Contig1_All_Gene.12574	Succinate dehydrogenase [ubiquinone] flavoprotein subunit, mitochondrial OS=Drosophila melanogaster OX=7227 GN=SdhA PE=2 SV=3	0.6177	0.288005	-0.695022	0.5406	unchange	-7.57361	2.53243e-22	21.5965	down	unchange-down
CL2861.Contig3_All	CL2861.Contig3_All_Gene.12576	Succinate dehydrogenase [ubiquinone] flavoprotein subunit, mitochondrial OS=Drosophila melanogaster OX=7227 GN=SdhA PE=2 SV=3	0.5788	0.223564	-0.788863	0.650598	unchange	-0.760799	1.9156e-21	20.7177	down	unchange-down
CL2861.Contig4_All	CL2861.Contig4_All_Gene.12577	Succinate dehydrogenase [ubiquinone] flavoprotein subunit, mitochondrial OS=Drosophila melanogaster OX=7227 GN=SdhA PE=2 SV=3	NA	NA	NA	NA	unchange	-0.946916	4.89189e-31	30.3105	down	unchange-down
CL2861.Contig5_All	CL2861.Contig5_All_Gene.12578	Succinate dehydrogenase [ubiquinone] flavoprotein subunit, mitochondrial OS=Gallus gallus OX=9031 GN=SDHA PE=1 SV=2	0.5034	0.0556998	-0.990223	1.25415	unchange	1.63415	0.0221332	1.65496	up	unchange-up
CL2866.Contig2_All	CL2866.Contig2_All_Gene.12585	hypothetical protein YQE_07558, partial [Dendroctonus ponderosae]	NA	NA	NA	NA	unchange	0.105565	0.757505	0.120615	unchange
CL2869.Contig2_All	CL2869.Contig2_All_Gene.12617	PREDICTED: uncharacterized protein LOC109539607 [Dendroctonus ponderosae]	NA	NA	NA	NA	unchange	0.781147	6.14362e-08	7.21158	up	unchange-up
CL2871.Contig2_All	CL2871.Contig2_All_Gene.12619	L-xylulose reductase OS=Mesocricetus auratus OX=10036 GN=DCXR PE=1 SV=1	1.1675	0.908669	0.223423	0.0415942	unchange	-0.427541	3.82571e-07	6.41729	down	unchange-down
CL2877.Contig1_All	CL2877.Contig1_All_Gene.12631	Endochitinase OS=Manduca sexta OX=7130 PE=2 SV=1	NA	NA	NA	NA	unchange	3.24316	0.000195131	3.70967	up	unchange-up
CL288.Contig3_All	CL288.Contig3_All_Gene.1457	Splicing factor 3B subunit 3 OS=Bos taurus OX=9913 GN=SF3B3 PE=2 SV=1	2.7211	NA	1.44419	NA	unchange	0.057935	0.684176	0.164832	unchange
CL2883.Contig1_All	CL2883.Contig1_All_Gene.12655	Phosphatidylethanolamine-binding protein homolog F40A3.3 OS=Caenorhabditis elegans OX=6239 GN=F40A3.3 PE=3 SV=1	NA	NA	NA	NA	unchange	-9.71676	1.07358e-43	42.9692	down	unchange-down
CL2883.Contig2_All	CL2883.Contig2_All_Gene.12656	Phosphatidylethanolamine-binding protein 1 OS=Bos taurus OX=9913 GN=PEBP1 PE=1 SV=2	0.8378	0.778749	-0.255322	0.108602	unchange	-0.53566	9.61701e-22	21.017	down	unchange-down
CL2883.Contig3_All	CL2883.Contig3_All_Gene.12657	Phosphatidylethanolamine-binding protein 1 OS=Bos taurus OX=9913 GN=PEBP1 PE=1 SV=2	NA	NA	NA	NA	unchange	0.761261	5.67381e-25	24.2461	up	unchange-up
CL2886.Contig5_All	CL2886.Contig5_All_Gene.12667	Cilia- and flagella-associated protein 251 OS=Mus musculus OX=10090 GN=Wdr66 PE=1 SV=1	NA	NA	NA	NA	unchange	-0.320162	0.0380338	1.41983	down	unchange-down
CL2887.Contig2_All	CL2887.Contig2_All_Gene.12670	Antichymotrypsin-2 OS=Bombyx mori OX=7091 PE=1 SV=1	NA	NA	NA	NA	unchange	-2.69989	3.22575e-32	31.4914	down	unchange-down
CL2887.Contig3_All	CL2887.Contig3_All_Gene.12671	Heterochromatin-associated protein MENT OS=Gallus gallus OX=9031 GN=SERPINB10 PE=1 SV=1	0.8581	0.871871	-0.220782	0.0595478	unchange	-0.480149	2.22102e-05	4.65345	down	unchange-down
CL2888.Contig1_All	CL2888.Contig1_All_Gene.12672	Thioredoxin-like protein 1 OS=Mus musculus OX=10090 GN=Txnl1 PE=1 SV=3	NA	NA	NA	NA	unchange	-1.47723	6.75149e-12	11.1706	down	unchange-down
CL2888.Contig2_All	CL2888.Contig2_All_Gene.12673	Thioredoxin-like protein 1 OS=Mus musculus OX=10090 GN=Txnl1 PE=1 SV=3	0.94	0.705091	-0.0892673	0.151755	unchange	0.252697	0.00907081	2.04235	up	unchange-up
CL2891.Contig2_All	CL2891.Contig2_All_Gene.12676	Glycogen phosphorylase OS=Drosophila melanogaster OX=7227 GN=GlyP PE=2 SV=2	NA	NA	NA	NA	unchange	-1.05287	7.20785e-27	26.1422	down	unchange-down
CL2891.Contig3_All	CL2891.Contig3_All_Gene.12677	Glycogen phosphorylase OS=Drosophila melanogaster OX=7227 GN=GlyP PE=2 SV=2	0.751	0.431658	-0.413115	0.36486	unchange	-0.597388	1.31858e-41	40.8799	down	unchange-down
CL2895.Contig2_All	CL2895.Contig2_All_Gene.12684	Acetylcholinesterase OS=Culex pipiens OX=7175 GN=ACHE1 PE=2 SV=2	0.6775	0.542706	-0.561707	0.265436	unchange	-0.158224	0.00146531	2.83407	down	unchange-down
CL2895.Contig3_All	CL2895.Contig3_All_Gene.12685	Acetylcholinesterase OS=Culex pipiens OX=7175 GN=ACHE1 PE=2 SV=2	NA	NA	NA	NA	unchange	-0.274866	4.97023e-07	6.30362	down	unchange-down
CL2899.Contig6_All	CL2899.Contig6_All_Gene.12698	High mobility group protein DSP1 OS=Drosophila melanogaster OX=7227 GN=Dsp1 PE=2 SV=1	1.6205	0.146715	0.696439	0.833527	unchange	0.477043	7.61078e-17	16.1186	up	unchange-up
CL2901.Contig6_All	CL2901.Contig6_All_Gene.12707	hypothetical protein YQE_05931, partial [Dendroctonus ponderosae];ERL90263.1 hypothetical protein D910_07615 [Dendroctonus ponderosae]	NA	NA	NA	NA	unchange	-0.846251	4.47299e-35	34.3494	down	unchange-down
CL2908.Contig2_All	CL2908.Contig2_All_Gene.12724	Obscurin OS=Drosophila melanogaster OX=7227 GN=Unc-89 PE=1 SV=1	0.767	0.435594	-0.382702	0.360918	unchange	0.3724	1.37646e-29	28.8612	up	unchange-up
CL2908.Contig3_All	CL2908.Contig3_All_Gene.12726	Obscurin OS=Drosophila melanogaster OX=7227 GN=Unc-89 PE=1 SV=1	0.6721	0.680345	-0.573252	0.167271	unchange	-0.834421	1.28175e-74	73.8922	down	unchange-down
CL2908.Contig4_All	CL2908.Contig4_All_Gene.12727	Obscurin OS=Drosophila melanogaster OX=7227 GN=Unc-89 PE=1 SV=1	0.6902	0.837767	-0.534914	0.0768769	unchange	-0.546674	9.14184e-43	42.039	down	unchange-down
CL291.Contig2_All	CL291.Contig2_All_Gene.1469	Eukaryotic translation initiation factor 2 subunit 2 OS=Drosophila melanogaster OX=7227 GN=eIF2beta PE=1 SV=1	0.5572	NA	-0.843733	NA	unchange	-0.549007	4.62715e-09	8.33469	down	unchange-down
CL2913.Contig4_All	CL2913.Contig4_All_Gene.12744	Tyrosine--tRNA ligase, cytoplasmic OS=Gallus gallus OX=9031 GN=YARS PE=2 SV=1	1.2436	0.3435	0.314523	0.464073	unchange	0.931973	8.68114e-08	7.06142	up	unchange-up
CL2915.Contig2_All	CL2915.Contig2_All_Gene.12753	Protein purity of essence OS=Drosophila pseudoobscura pseudoobscura OX=46245 GN=poe PE=3 SV=1	0.9644	NA	-0.0522964	NA	unchange	-0.512583	3.00624e-36	35.522	down	unchange-down
CL2915.Contig3_All	CL2915.Contig3_All_Gene.12767	RANBP2-like and GRIP domain-containing protein 8 OS=Homo sapiens OX=9606 GN=RGPD8 PE=1 SV=2	1.2614	NA	0.335026	NA	unchange	-0.0941478	0.393102	0.405495	unchange
CL2918.Contig1_All	CL2918.Contig1_All_Gene.12797	Rab GDP dissociation inhibitor alpha OS=Pongo pygmaeus OX=9600 GN=GDI1 PE=2 SV=1	0.7278	NA	-0.458386	NA	unchange	0.384399	1.68487e-07	6.77343	up	unchange-up
CL2918.Contig2_All	CL2918.Contig2_All_Gene.12798	Rab GDP dissociation inhibitor alpha OS=Pongo pygmaeus OX=9600 GN=GDI1 PE=2 SV=1	1.1696	0.62117	0.226015	0.206789	unchange	-0.637072	4.09606e-27	26.3876	down	unchange-down
CL2919.Contig1_All	CL2919.Contig1_All_Gene.12799	Beta-1,3-glucan-binding protein 1 OS=Manduca sexta OX=7130 PE=1 SV=1	1.1018	NA	0.139862	NA	unchange	0.790561	2.09594e-13	12.6786	up	unchange-up
CL2919.Contig4_All	CL2919.Contig4_All_Gene.12805	Beta-1,3-glucan-binding protein 2 OS=Manduca sexta OX=7130 PE=1 SV=1	1.5392	0.179022	0.622181	0.747093	unchange	-0.449097	1.68883e-08	7.77241	down	unchange-down
CL292.Contig5_All	CL292.Contig5_All_Gene.1471	Leucine-rich repeat-containing protein 15 OS=Rattus norvegicus OX=10116 GN=Lrrc15 PE=2 SV=1	0.9292	NA	-0.105939	NA	unchange	1.4096	2.66665e-09	8.57403	up	unchange-up
CL2925.Contig2_All	CL2925.Contig2_All_Gene.12818	Methionine aminopeptidase 2 OS=Bos taurus OX=9913 GN=METAP2 PE=2 SV=1	1.0592	0.647224	0.082975	0.188945	unchange	-0.207719	0.0321174	1.49326	down	unchange-down
CL2928.Contig2_All	CL2928.Contig2_All_Gene.12827	Cyclin-Q OS=Xenopus laevis OX=8355 GN=ccnq PE=2 SV=2	NA	NA	NA	NA	unchange	0.823952	1.11049e-11	10.9545	up	unchange-up
CL2929.Contig2_All	CL2929.Contig2_All_Gene.12830	Rho GTPase-activating protein 17 OS=Mus musculus OX=10090 GN=Arhgap17 PE=1 SV=1	NA	NA	NA	NA	unchange	0.336405	0.0234154	1.6305	up	unchange-up
CL2932.Contig3_All	CL2932.Contig3_All_Gene.12836	PREDICTED: uncharacterized protein LOC109537805 [Dendroctonus ponderosae];AEE61741.1 unknown [Dendroctonus ponderosae]	0.3506	NA	-1.5121	NA	unchange	-0.748943	3.18554e-28	27.4968	down	unchange-down
CL2936.Contig3_All	CL2936.Contig3_All_Gene.12844	SET domain-containing protein SmydA-8, isoform A OS=Drosophila melanogaster OX=7227 GN=SmydA-8 PE=2 SV=3	0.4198	0.0956556	-1.25223	1.01929	unchange	0.357293	2.2112e-15	14.6554	up	unchange-up
CL2937.Contig2_All	CL2937.Contig2_All_Gene.12846	rRNA 2'-O-methyltransferase fibrillarin OS=Drosophila erecta OX=7220 GN=Fib PE=3 SV=1	1.514	0.2484	0.598365	0.604848	unchange	0.461421	0.00924954	2.03388	up	unchange-up
CL2938.Contig4_All	CL2938.Contig4_All_Gene.12849	PREDICTED: uncharacterized protein LOC109543392 [Dendroctonus ponderosae];XP_019754735.1 PREDICTED: uncharacterized protein LOC109533771 [Dendroctonus ponderosae];ENN80351.1 hypothetical protein YQE_03210, partial [Dendroctonus ponderosae];ENN83532.1 hypothetical protein YQE_00112, partial [Dendroctonus ponderosae]	0.2355	0.232676	-2.0862	0.633248	unchange	-0.716872	6.49772e-48	47.1872	down	unchange-down
CL2938.Contig5_All	CL2938.Contig5_All_Gene.12850	PREDICTED: uncharacterized protein LOC109543392 [Dendroctonus ponderosae];XP_019754735.1 PREDICTED: uncharacterized protein LOC109533771 [Dendroctonus ponderosae];ENN80351.1 hypothetical protein YQE_03210, partial [Dendroctonus ponderosae];ENN83532.1 hypothetical protein YQE_00112, partial [Dendroctonus ponderosae]	2.6488	0.138707	1.40534	0.857901	unchange	0.118418	0.0188227	1.72532	up	unchange-up
CL2939.Contig3_All	CL2939.Contig3_All_Gene.12855	Receptor expression-enhancing protein 5 OS=Bos taurus OX=9913 GN=REEP5 PE=2 SV=1	1.167	0.273357	0.222805	0.563269	unchange	-0.388109	7.19897e-14	13.1427	down	unchange-down
CL2939.Contig4_All	CL2939.Contig4_All_Gene.12856	Receptor expression-enhancing protein 5 OS=Bos taurus OX=9913 GN=REEP5 PE=2 SV=1	NA	NA	NA	NA	unchange	-2.7004	2.19025e-183	182.66	down	unchange-down
CL2941.Contig2_All	CL2941.Contig2_All_Gene.12858	Isoleucine--tRNA ligase, cytoplasmic OS=Mus musculus OX=10090 GN=Iars PE=1 SV=2	0.9017	NA	-0.149281	NA	unchange	-0.161484	0.267796	0.572197	unchange
CL2942.Contig2_All	CL2942.Contig2_All_Gene.12859	Alpha,alpha-trehalose-phosphate synthase [UDP-forming] 2 OS=Aphelenchus avenae OX=70226 GN=tps-2 PE=2 SV=1	1.2644	0.36409	0.338453	0.438792	unchange	-0.989901	8.80467e-50	49.0553	down	unchange-down
CL2942.Contig3_All	CL2942.Contig3_All_Gene.12861	Alpha,alpha-trehalose-phosphate synthase [UDP-forming] 2 OS=Aphelenchus avenae OX=70226 GN=tps-2 PE=2 SV=1	0.8191	NA	-0.287889	NA	unchange	0.410374	1.75089e-10	9.75674	up	unchange-up
CL2942.Contig5_All	CL2942.Contig5_All_Gene.12864	Alpha,alpha-trehalose-phosphate synthase [UDP-forming] 2 OS=Aphelenchus avenae OX=70226 GN=tps-2 PE=2 SV=1	0.937	0.669134	-0.093879	0.174487	unchange	-0.660252	3.05999e-40	39.5143	down	unchange-down
CL2947.Contig7_All	CL2947.Contig7_All_Gene.12880	PREDICTED: uncharacterized protein LOC109538995 [Dendroctonus ponderosae]	NA	NA	NA	NA	unchange	-0.0535155	0.980114	0.00872359	unchange
CL295.Contig1_All	CL295.Contig1_All_Gene.1493	NADH dehydrogenase [ubiquinone] 1 alpha subcomplex subunit 8 OS=Gorilla gorilla gorilla OX=9595 GN=NDUFA8 PE=2 SV=3	NA	NA	NA	NA	unchange	-6.41293	4.338e-18	17.3627	down	unchange-down
CL295.Contig2_All	CL295.Contig2_All_Gene.1495	NADH dehydrogenase [ubiquinone] 1 alpha subcomplex subunit 8 OS=Bos taurus OX=9913 GN=NDUFA8 PE=1 SV=2	1.0096	0.87335	0.0137838	0.0588114	unchange	-0.269118	0.00422112	2.37457	down	unchange-down
CL295.Contig3_All	CL295.Contig3_All_Gene.1498	NADH dehydrogenase [ubiquinone] 1 alpha subcomplex subunit 8 OS=Bos taurus OX=9913 GN=NDUFA8 PE=1 SV=2	NA	NA	NA	NA	unchange	0.737636	2.65632e-15	14.5757	up	unchange-up
CL2957.Contig2_All	CL2957.Contig2_All_Gene.12908	PREDICTED: uncharacterized protein LOC109542613 [Dendroctonus ponderosae];ENN72838.1 hypothetical protein YQE_10538, partial [Dendroctonus ponderosae];ERL85000.1 hypothetical protein D910_02423 [Dendroctonus ponderosae]	NA	NA	NA	NA	unchange	0.648244	1.13882e-07	6.94355	up	unchange-up
CL2957.Contig3_All	CL2957.Contig3_All_Gene.12909	PREDICTED: uncharacterized protein LOC109542613 [Dendroctonus ponderosae];ENN72838.1 hypothetical protein YQE_10538, partial [Dendroctonus ponderosae];ERL85000.1 hypothetical protein D910_02423 [Dendroctonus ponderosae]	NA	NA	NA	NA	unchange	-0.610869	6.52381e-06	5.1855	down	unchange-down
CL2967.Contig1_All	CL2967.Contig1_All_Gene.12935	60S ribosomal protein L3 OS=Drosophila melanogaster OX=7227 GN=RpL3 PE=1 SV=3	1.3168	NA	0.397036	NA	unchange	0.242637	2.63788e-09	8.57875	up	unchange-up
CL2967.Contig3_All	CL2967.Contig3_All_Gene.12940	60S ribosomal protein L3 OS=Drosophila melanogaster OX=7227 GN=RpL3 PE=1 SV=3	1.5778	0.121581	0.657914	0.915135	unchange	0.867937	3.18814e-136	135.496	up	unchange-up
CL2969.Contig2_All	CL2969.Contig2_All_Gene.12945	Galectin-4 OS=Homo sapiens OX=9606 GN=LGALS4 PE=1 SV=1	NA	NA	NA	NA	unchange	-0.808085	6.85247e-19	18.1642	down	unchange-down
CL2969.Contig3_All	CL2969.Contig3_All_Gene.12947	Galectin-4 OS=Homo sapiens OX=9606 GN=LGALS4 PE=1 SV=1	0.5695	0.0419416	-0.812232	1.37736	down	-0.451007	4.37377e-07	6.35914	down	down-down
CL2969.Contig4_All	CL2969.Contig4_All_Gene.12949	Galectin-4 OS=Homo sapiens OX=9606 GN=LGALS4 PE=1 SV=1	NA	NA	NA	NA	unchange	0.464114	2.66974e-09	8.57353	up	unchange-up
CL2969.Contig5_All	CL2969.Contig5_All_Gene.12951	Galectin-4 OS=Homo sapiens OX=9606 GN=LGALS4 PE=1 SV=1	NA	NA	NA	NA	unchange	-7.75126	1.02771e-23	22.9881	down	unchange-down
CL2973.Contig4_All	CL2973.Contig4_All_Gene.12979	CTD small phosphatase-like protein OS=Homo sapiens OX=9606 GN=CTDSPL PE=1 SV=2	NA	NA	NA	NA	unchange	-0.601904	2.04477e-05	4.68936	down	unchange-down
CL2979.Contig3_All	CL2979.Contig3_All_Gene.12987	Phosphatidylinositol 4-kinase type 2-beta OS=Danio rerio OX=7955 GN=pi4k2b PE=2 SV=1	NA	NA	NA	NA	unchange	-0.354982	8.93376e-05	4.04897	down	unchange-down
CL2981.Contig1_All	CL2981.Contig1_All_Gene.12996	OCIA domain-containing protein 1 OS=Drosophila pseudoobscura pseudoobscura OX=46245 GN=GA12348 PE=3 SV=1	1.2776	0.451823	0.353436	0.345031	unchange	-0.492751	0.00348211	2.45816	down	unchange-down
CL2986.Contig1_All	CL2986.Contig1_All_Gene.13013	Cleavage and polyadenylation specificity factor subunit CG7185 OS=Drosophila melanogaster OX=7227 GN=CG7185 PE=1 SV=2	1.7089	NA	0.773068	NA	unchange	0.538944	3.15249e-05	4.50135	up	unchange-up
CL2987.Contig2_All	CL2987.Contig2_All_Gene.13028	Rho GDP-dissociation inhibitor 2 OS=Bos taurus OX=9913 GN=ARHGDIB PE=2 SV=3	NA	NA	NA	NA	unchange	-6.77878	1.22683e-16	15.9112	down	unchange-down
CL2987.Contig3_All	CL2987.Contig3_All_Gene.13029	Rho GDP-dissociation inhibitor 2 OS=Bos taurus OX=9913 GN=ARHGDIB PE=2 SV=3	NA	NA	NA	NA	unchange	0.733159	3.02114e-15	14.5198	up	unchange-up
CL2987.Contig5_All	CL2987.Contig5_All_Gene.13031	Rho GDP-dissociation inhibitor 2 OS=Bos taurus OX=9913 GN=ARHGDIB PE=2 SV=3	1.1915	0.248634	0.252779	0.604439	unchange	-0.210836	0.0824878	1.08361	unchange
CL2994.Contig3_All	CL2994.Contig3_All_Gene.13043	Cytoplasmic dynein 1 intermediate chain OS=Drosophila melanogaster OX=7227 GN=sw PE=1 SV=3	1.0725	0.778993	0.100978	0.108467	unchange	0.396469	0.00124011	2.90654	up	unchange-up
CL300.Contig3_All	CL300.Contig3_All_Gene.1512	Glycerol-3-phosphate acyltransferase 3 OS=Danio rerio OX=7955 GN=gpat3 PE=2 SV=1	0.3541	NA	-1.49777	NA	unchange	-0.109495	0.362181	0.441074	unchange
CL3002.Contig1_All	CL3002.Contig1_All_Gene.13072	PREDICTED: uncharacterized protein LOC109599401 [Aethina tumida];XP_019879565.1 PREDICTED: uncharacterized protein LOC109607530 [Aethina tumida]	NA	NA	NA	NA	unchange	-9.43622	2.4664e-40	39.6079	down	unchange-down
CL3002.Contig2_All	CL3002.Contig2_All_Gene.13073	PREDICTED: uncharacterized protein LOC109599401 [Aethina tumida];XP_019879565.1 PREDICTED: uncharacterized protein LOC109607530 [Aethina tumida]	NA	NA	NA	NA	unchange	0.542536	4.49075e-09	8.34768	up	unchange-up
CL3002.Contig3_All	CL3002.Contig3_All_Gene.13074	PREDICTED: uncharacterized protein LOC109599401 [Aethina tumida];XP_019879565.1 PREDICTED: uncharacterized protein LOC109607530 [Aethina tumida]	1.4041	0.199572	0.489646	0.6999	unchange	-0.598172	2.53962e-29	28.5952	down	unchange-down
CL3003.Contig2_All	CL3003.Contig2_All_Gene.13078	Fatty acid-binding protein, liver-type OS=Takifugu rubripes OX=31033 GN=fabp1 PE=3 SV=1	NA	NA	NA	NA	unchange	-0.777188	0.000278854	3.55462	down	unchange-down
CL3003.Contig3_All	CL3003.Contig3_All_Gene.13079	Fatty acid-binding protein, liver-type OS=Takifugu rubripes OX=31033 GN=fabp1 PE=3 SV=1	NA	NA	NA	NA	unchange	-0.971801	5.07936e-10	9.29419	down	unchange-down
CL3005.Contig6_All	CL3005.Contig6_All_Gene.13087	Collagen alpha-5(IV) chain OS=Homo sapiens OX=9606 GN=COL4A5 PE=1 SV=2	4.6146	0.0208028	2.20621	1.68188	up	-0.753834	2.32886e-14	13.6329	down	up-down
CL3008.Contig2_All	CL3008.Contig2_All_Gene.13095	Clotting factor B OS=Tachypleus tridentatus OX=6853 PE=1 SV=1	1.896	0.00783228	0.922959	2.10611	up	0.476778	0.129391	0.888097	unchange	up-unchange
CL3017.Contig3_All	CL3017.Contig3_All_Gene.13129	Mitochondrial glutamate carrier 1 OS=Bos taurus OX=9913 GN=SLC25A22 PE=2 SV=1	0.9241	0.725999	-0.113879	0.139064	unchange	0.399939	0.00575045	2.2403	up	unchange-up
CL3033.Contig1_All	CL3033.Contig1_All_Gene.13154	Plancitoxin-1 OS=Acanthaster planci OX=133434 PE=1 SV=1	NA	NA	NA	NA	unchange	-6.26078	4.66885e-24	23.3308	down	unchange-down
CL3033.Contig2_All	CL3033.Contig2_All_Gene.13155	Deoxyribonuclease-2-alpha OS=Rattus norvegicus OX=10116 GN=Dnase2 PE=2 SV=1	NA	NA	NA	NA	unchange	-0.106237	0.560735	0.251242	unchange
CL3036.Contig1_All	CL3036.Contig1_All_Gene.13160	Catalase OS=Bos taurus OX=9913 GN=CAT PE=1 SV=3	NA	NA	NA	NA	unchange	2.40041	3.34156e-85	84.4761	up	unchange-up
CL3043.Contig1_All	CL3043.Contig1_All_Gene.13175	Carboxylesterase 4A OS=Mus musculus OX=10090 GN=Ces4a PE=2 SV=2	2.9259	0.00832434	1.54888	2.07965	up	0.291493	0.297448	0.526588	unchange	up-unchange
CL3044.Contig2_All	CL3044.Contig2_All_Gene.13177	Phosphatidylinositol transfer protein beta isoform OS=Bos taurus OX=9913 GN=PITPNB PE=1 SV=3	0.806	0.44657	-0.311148	0.35011	unchange	-0.0268466	0.859759	0.0656232	unchange
CL3044.Contig3_All	CL3044.Contig3_All_Gene.13178	Phosphatidylinositol transfer protein beta isoform OS=Bos taurus OX=9913 GN=PITPNB PE=1 SV=3	NA	NA	NA	NA	unchange	0.364208	0.0147281	1.83185	up	unchange-up
CL3045.Contig3_All	CL3045.Contig3_All_Gene.13181	unknown [Dendroctonus ponderosae]	16.0658	NA	4.00592	NA	unchange	1.31386	0.000178829	3.74756	up	unchange-up
CL3046.Contig12_All	CL3046.Contig12_All_Gene.13185	L-lactate dehydrogenase OS=Drosophila melanogaster OX=7227 GN=ImpL3 PE=2 SV=1	NA	NA	NA	NA	unchange	-0.608371	1.24502e-06	5.90482	down	unchange-down
CL3046.Contig15_All	CL3046.Contig15_All_Gene.13186	L-lactate dehydrogenase OS=Drosophila melanogaster OX=7227 GN=ImpL3 PE=2 SV=1	NA	NA	NA	NA	unchange	-0.0263759	0.893479	0.0489154	unchange
CL3051.Contig2_All	CL3051.Contig2_All_Gene.13204	Tetratricopeptide repeat protein 1 OS=Mus musculus OX=10090 GN=Ttc1 PE=1 SV=1	0.7899	0.496903	-0.340258	0.303729	unchange	-0.6815	0.000717482	3.14419	down	unchange-down
CL3051.Contig3_All	CL3051.Contig3_All_Gene.13205	Tetratricopeptide repeat protein 1 OS=Mus musculus OX=10090 GN=Ttc1 PE=1 SV=1	NA	NA	NA	NA	unchange	1.04383	3.20899e-08	7.49363	up	unchange-up
CL3053.Contig1_All	CL3053.Contig1_All_Gene.13208	Vacuolar protein sorting-associated protein 29 OS=Homo sapiens OX=9606 GN=VPS29 PE=1 SV=1	1.0007	0.973305	0.00100953	0.0117509	unchange	-0.452974	0.0671231	1.17313	unchange
CL3054.Contig2_All	CL3054.Contig2_All_Gene.13211	THO complex subunit 4 OS=Xenopus tropicalis OX=8364 GN=alyref PE=2 SV=1	NA	NA	NA	NA	unchange	0.595319	0.00061255	3.21286	up	unchange-up
CL3054.Contig3_All	CL3054.Contig3_All_Gene.13212	THO complex subunit 4 OS=Xenopus tropicalis OX=8364 GN=alyref PE=2 SV=1	1.2653	0.418205	0.339479	0.378611	unchange	-0.386209	0.0117766	1.92898	down	unchange-down
CL306.Contig2_All	CL306.Contig2_All_Gene.1531	Eukaryotic translation initiation factor 4E-binding protein Mextli OS=Drosophila melanogaster OX=7227 GN=mxt PE=1 SV=1	0.581	0.0449507	-0.78339	1.34726	down	1.6911	1.02779e-52	51.9881	up	down-up
CL3061.Contig2_All	CL3061.Contig2_All_Gene.13231	Galactokinase OS=Bos taurus OX=9913 GN=GALK1 PE=2 SV=2	1.0096	0.871178	0.0137838	0.0598933	unchange	-0.643243	1.29899e-07	6.88639	down	unchange-down
CL3069.Contig1_All	CL3069.Contig1_All_Gene.13263	Piwi-like protein Siwi OS=Bombyx mori OX=7091 GN=Siwi PE=1 SV=1	NA	NA	NA	NA	unchange	-1.54096	2.2013e-39	38.6573	down	unchange-down
CL3069.Contig2_All	CL3069.Contig2_All_Gene.13265	Piwi-like protein Siwi OS=Bombyx mori OX=7091 GN=Siwi PE=1 SV=1	1.8699	0.0743289	0.902961	1.12884	unchange	-0.162035	0.0434675	1.36183	down	unchange-down
CL3069.Contig3_All	CL3069.Contig3_All_Gene.13266	Piwi-like protein Siwi OS=Bombyx mori OX=7091 GN=Siwi PE=1 SV=1	NA	NA	NA	NA	unchange	-3.98674	3.3971e-34	33.4689	down	unchange-down
CL3073.Contig2_All	CL3073.Contig2_All_Gene.13277	Threonine--tRNA ligase, cytoplasmic OS=Homo sapiens OX=9606 GN=TARS PE=1 SV=3	0.9937	0.864012	-0.00911773	0.0634803	unchange	-0.0568526	0.685706	0.163862	unchange
CL3088.Contig2_All	CL3088.Contig2_All_Gene.13383	40S ribosomal protein S4 OS=Carabus granulatus OX=118799 GN=RpS4 PE=2 SV=1	1.3854	0.0804818	0.470303	1.0943	unchange	0.510302	1.09897e-45	44.959	up	unchange-up
CL3089.Contig1_All	CL3089.Contig1_All_Gene.13386	NADH dehydrogenase [ubiquinone] iron-sulfur protein 7, mitochondrial OS=Bos taurus OX=9913 GN=NDUFS7 PE=1 SV=1	0.4916	0.0351608	-1.02444	1.45394	down	1.10419	1.68133e-35	34.7743	up	down-up
CL3092.Contig1_All	CL3092.Contig1_All_Gene.13394	Heat shock protein 27 OS=Drosophila melanogaster OX=7227 GN=Hsp27 PE=1 SV=2	NA	NA	NA	NA	unchange	-7.70229	2.39464e-23	22.6208	down	unchange-down
CL3092.Contig2_All	CL3092.Contig2_All_Gene.13395	Alpha-crystallin B chain OS=Anas platyrhynchos OX=8839 GN=CRYAB PE=2 SV=1	NA	NA	NA	NA	unchange	0.634371	0.000911762	3.04012	up	unchange-up
CL3092.Contig3_All	CL3092.Contig3_All_Gene.13396	Alpha-crystallin B chain OS=Mesocricetus auratus OX=10036 GN=CRYAB PE=2 SV=1	0.8069	0.420487	-0.309538	0.376247	unchange	1.29484	8.17443e-44	43.0875	up	unchange-up
CL3096.Contig1_All	CL3096.Contig1_All_Gene.13405	Inositol monophosphatase 1 OS=Pongo abelii OX=9601 GN=IMPA1 PE=2 SV=1	NA	NA	NA	NA	unchange	-6.70689	3.28262e-16	15.4838	down	unchange-down
CL3096.Contig2_All	CL3096.Contig2_All_Gene.13406	Inositol monophosphatase 1 OS=Pongo abelii OX=9601 GN=IMPA1 PE=2 SV=1	0.5881	0.363758	-0.765867	0.439188	unchange	-0.267049	0.151422	0.819812	unchange
CL3097.Contig2_All	CL3097.Contig2_All_Gene.13412	KIF1-binding protein homolog OS=Gallus gallus OX=9031 GN=kbp PE=2 SV=1	NA	NA	NA	NA	unchange	-0.918276	1.21296e-08	7.91616	down	unchange-down
CL3100.Contig2_All	CL3100.Contig2_All_Gene.13422	Nuclear pore complex protein Nup50 OS=Drosophila melanogaster OX=7227 GN=Nup50 PE=2 SV=1	NA	NA	NA	NA	unchange	-0.302206	0.179544	0.745829	unchange
CL3105.Contig4_All	CL3105.Contig4_All_Gene.13444	Sorting nexin-12 OS=Homo sapiens OX=9606 GN=SNX12 PE=1 SV=3	1.046	0.75577	0.0648829	0.12161	unchange	0.845628	7.97364e-12	11.0983	up	unchange-up
CL3106.Contig11_All	CL3106.Contig11_All_Gene.13450	Chorion peroxidase OS=Anopheles gambiae OX=7165 GN=pxt PE=2 SV=3	NA	NA	NA	NA	unchange	0.31875	0.00477958	2.32061	up	unchange-up
CL3106.Contig15_All	CL3106.Contig15_All_Gene.13454	Chorion peroxidase OS=Anopheles gambiae OX=7165 GN=pxt PE=2 SV=3	NA	NA	NA	NA	unchange	1.27526	4.76253e-25	24.3222	up	unchange-up
CL3106.Contig4_All	CL3106.Contig4_All_Gene.13446	Chorion peroxidase OS=Anopheles gambiae OX=7165 GN=pxt PE=2 SV=3	1.2548	0.732655	0.327457	0.135101	unchange	0.475948	0.000452005	3.34486	up	unchange-up
CL3107.Contig5_All	CL3107.Contig5_All_Gene.13458	Peroxisomal membrane protein 2 OS=Homo sapiens OX=9606 GN=PXMP2 PE=1 SV=3	NA	NA	NA	NA	unchange	-4.79557	5.69263e-07	6.24469	down	unchange-down
CL3115.Contig2_All	CL3115.Contig2_All_Gene.13481	Protein RER1 OS=Gallus gallus OX=9031 GN=RER1 PE=2 SV=1	NA	NA	NA	NA	unchange	0.235463	0.882882	0.0540976	unchange
CL3120.Contig9_All	CL3120.Contig9_All_Gene.13508	Chromobox protein homolog 5 OS=Homo sapiens OX=9606 GN=CBX5 PE=1 SV=1	1.2997	0.393314	0.378179	0.405261	unchange	1.76742	0.000514327	3.28876	up	unchange-up
CL3126.Contig3_All	CL3126.Contig3_All_Gene.13525	3-ketoacyl-CoA thiolase, mitochondrial OS=Homo sapiens OX=9606 GN=ACAA2 PE=1 SV=2	NA	NA	NA	NA	unchange	-10.19	9.25167e-50	49.0338	down	unchange-down
CL3126.Contig4_All	CL3126.Contig4_All_Gene.13526	3-ketoacyl-CoA thiolase, mitochondrial OS=Homo sapiens OX=9606 GN=ACAA2 PE=1 SV=2	0.1155	NA	-3.11404	NA	unchange	-1.37939	4.3166e-203	202.365	down	unchange-down
CL3126.Contig5_All	CL3126.Contig5_All_Gene.13528	3-ketoacyl-CoA thiolase, mitochondrial OS=Homo sapiens OX=9606 GN=ACAA2 PE=1 SV=2	1.0636	0.784035	0.0889557	0.105665	unchange	-1.22479	1.18819e-206	205.925	down	unchange-down
CL314.Contig3_All	CL314.Contig3_All_Gene.1552	Angiotensin-converting enzyme (Fragment) OS=Gallus gallus OX=9031 GN=ACE PE=2 SV=1	NA	NA	NA	NA	unchange	-0.618945	3.0624e-05	4.51394	down	unchange-down
CL3143.Contig3_All	CL3143.Contig3_All_Gene.13597	Integrin-linked protein kinase OS=Pongo abelii OX=9601 GN=ILK PE=2 SV=1	0.8383	0.482432	-0.254461	0.316564	unchange	-0.631151	1.835e-08	7.73636	down	unchange-down
CL3144.Contig1_All	CL3144.Contig1_All_Gene.13598	Ejaculatory bulb-specific protein 3 OS=Drosophila melanogaster OX=7227 GN=EbpIII PE=2 SV=2	0.1755	NA	-2.51046	NA	unchange	0.469155	0.0423845	1.37279	up	unchange-up
CL3144.Contig3_All	CL3144.Contig3_All_Gene.13600	Ejaculatory bulb-specific protein 3 OS=Drosophila melanogaster OX=7227 GN=EbpIII PE=2 SV=2	1.4815	0.407329	0.567059	0.390055	unchange	1.25329	3.04028e-168	167.517	up	unchange-up
CL3147.Contig3_All	CL3147.Contig3_All_Gene.13607	Thymosin beta-12 OS=Oncorhynchus mykiss OX=8022 PE=1 SV=2	0.7582	0.562621	-0.39935	0.249784	unchange	-0.0246077	0.897678	0.0468796	unchange
CL3147.Contig5_All	CL3147.Contig5_All_Gene.13609	Thymosin beta-12 OS=Oncorhynchus mykiss OX=8022 PE=1 SV=2	NA	NA	NA	NA	unchange	-0.685678	1.87111e-24	23.7279	down	unchange-down
CL3147.Contig6_All	CL3147.Contig6_All_Gene.13610	Thymosin beta-12 OS=Oncorhynchus mykiss OX=8022 PE=1 SV=2	0.9207	0.732392	-0.119197	0.135257	unchange	-0.145629	0.331274	0.479813	unchange
CL3149.Contig1_All	CL3149.Contig1_All_Gene.13625	Serine--tRNA ligase, cytoplasmic OS=Danio rerio OX=7955 GN=sars PE=1 SV=1	0.8233	0.230156	-0.28051	0.637978	unchange	-3.78719	0.000321597	3.49269	down	unchange-down
CL3149.Contig2_All	CL3149.Contig2_All_Gene.13626	Serine--tRNA ligase, cytoplasmic OS=Bos taurus OX=9913 GN=SARS PE=2 SV=3	0.7511	0.175467	-0.412923	0.755805	unchange	-0.949394	3.38473e-05	4.47048	down	unchange-down
CL3149.Contig3_All	CL3149.Contig3_All_Gene.13627	Serine--tRNA ligase, cytoplasmic OS=Danio rerio OX=7955 GN=sars PE=1 SV=1	1.1429	0.343041	0.192699	0.464654	unchange	0.445136	4.33265e-09	8.36325	up	unchange-up
CL3155.Contig2_All	CL3155.Contig2_All_Gene.13637	AFG3-like protein 2 OS=Homo sapiens OX=9606 GN=AFG3L2 PE=1 SV=2	0.9041	0.531418	-0.145446	0.274564	unchange	-0.0612862	0.424036	0.372597	unchange
CL3159.Contig1_All	CL3159.Contig1_All_Gene.13649	NADH dehydrogenase [ubiquinone] 1 beta subcomplex subunit 10 OS=Bombyx mori OX=7091 PE=1 SV=1	NA	NA	NA	NA	unchange	-1.87329	1.80762e-07	6.74289	down	unchange-down
CL3159.Contig2_All	CL3159.Contig2_All_Gene.13651	NADH dehydrogenase [ubiquinone] 1 beta subcomplex subunit 10 OS=Bombyx mori OX=7091 PE=1 SV=1	1.0799	0.623162	0.110898	0.205399	unchange	-0.12229	0.379261	0.421062	unchange
CL316.Contig1_All	CL316.Contig1_All_Gene.1562	60S ribosomal protein L6 OS=Sus scrofa OX=9823 GN=RPL6 PE=1 SV=3	NA	NA	NA	NA	unchange	-10.4091	9.37278e-53	52.0281	down	unchange-down
CL316.Contig2_All	CL316.Contig2_All_Gene.1564	60S ribosomal protein L6 OS=Sus scrofa OX=9823 GN=RPL6 PE=1 SV=3	1.3227	0.233297	0.403486	0.632092	unchange	0.480559	1.96636e-46	45.7063	up	unchange-up
CL3161.Contig3_All	CL3161.Contig3_All_Gene.13654	Pseudouridine-5'-phosphatase OS=Homo sapiens OX=9606 GN=PUDP PE=1 SV=3	NA	NA	NA	NA	unchange	-0.015023	0.970593	0.0129627	unchange
CL3169.Contig3_All	CL3169.Contig3_All_Gene.13669	Protein SHQ1 homolog OS=Xenopus tropicalis OX=8364 GN=shq1 PE=2 SV=1	0.0814	NA	-3.61883	NA	unchange	0.0274989	0.960273	0.0176052	unchange
CL3172.Contig1_All	CL3172.Contig1_All_Gene.13682	Leukocyte elastase inhibitor OS=Xenopus tropicalis OX=8364 GN=serpinb1 PE=2 SV=1	0.37	0.56817	-1.4344	0.245521	unchange	-8.92157	1.23375e-34	33.9088	down	unchange-down
CL3172.Contig2_All	CL3172.Contig2_All_Gene.13683	Serine protease inhibitor 77Ba OS=Drosophila melanogaster OX=7227 GN=Spn77Ba PE=2 SV=1	1.4426	0.295942	0.528671	0.528793	unchange	-0.454304	2.31842e-25	24.6348	down	unchange-down
CL3173.Contig3_All	CL3173.Contig3_All_Gene.13688	Ubiquitin carboxyl-terminal hydrolase 2 OS=Gallus gallus OX=9031 GN=USP2 PE=2 SV=1	2.3318	NA	1.22144	NA	unchange	0.0787619	0.133112	0.875782	unchange
CL3174.Contig4_All	CL3174.Contig4_All_Gene.13697	Ras-like GTP-binding protein Rho1 OS=Drosophila melanogaster OX=7227 GN=Rho1 PE=1 SV=1	1.0335	0.783667	0.0475384	0.105869	unchange	-0.30456	3.24211e-07	6.48917	down	unchange-down
CL3178.Contig2_All	CL3178.Contig2_All_Gene.13702	AP-1 complex subunit mu-1 OS=Bos taurus OX=9913 GN=AP1M1 PE=1 SV=3	0.809	0.39369	-0.305788	0.404846	unchange	0.676778	1.57401e-09	8.80299	up	unchange-up
CL3180.Contig2_All	CL3180.Contig2_All_Gene.13707	AP-2 complex subunit mu OS=Mus musculus OX=10090 GN=Ap2m1 PE=1 SV=1	0.6479	NA	-0.626157	NA	unchange	-0.999187	2.44107e-12	11.6124	down	unchange-down
CL3194.Contig2_All	CL3194.Contig2_All_Gene.13760	Nuclear transcription factor Y subunit beta OS=Dictyostelium discoideum OX=44689 GN=nfyB PE=3 SV=1	NA	NA	NA	NA	unchange	-6.81557	6.62001e-17	16.1791	down	unchange-down
CL3194.Contig3_All	CL3194.Contig3_All_Gene.13764	Nuclear transcription factor Y subunit beta OS=Dictyostelium discoideum OX=44689 GN=nfyB PE=3 SV=1	0.8833	0.752288	-0.179025	0.123616	unchange	0.1357	0.431089	0.365433	unchange
CL3194.Contig6_All	CL3194.Contig6_All_Gene.13771	Activating signal cointegrator 1 complex subunit 2 homolog OS=Dictyostelium discoideum OX=44689 GN=ascc2 PE=3 SV=2	1.676	0.179742	0.745022	0.74535	unchange	0.806379	0.504452	0.29718	unchange
CL320.Contig1_All	CL320.Contig1_All_Gene.1573	Transcription factor SPT20 homolog OS=Dictyostelium discoideum OX=44689 GN=DDB_G0280065 PE=3 SV=1	2.1944	0.334133	1.13383	0.476081	unchange	-0.475298	2.22251e-14	13.6532	down	unchange-down
CL320.Contig10_All	CL320.Contig10_All_Gene.1583	Zinc finger protein 853 OS=Homo sapiens OX=9606 GN=ZNF853 PE=2 SV=1	0.5708	0.699616	-0.808943	0.15514	unchange	1.40001	0	Inf	up	unchange-up
CL320.Contig2_All	CL320.Contig2_All_Gene.1574	Adenylate cyclase, terminal-differentiation specific OS=Dictyostelium discoideum OX=44689 GN=acrA PE=1 SV=1	0.5679	0.853231	-0.816291	0.0689336	unchange	0.198212	6.68442e-08	7.17494	up	unchange-up
CL320.Contig3_All	CL320.Contig3_All_Gene.1576	Transcription factor SPT20 homolog OS=Dictyostelium discoideum OX=44689 GN=DDB_G0280065 PE=3 SV=1	0.8938	NA	-0.161976	NA	unchange	0.103749	0.47007	0.327837	unchange
CL320.Contig4_All	CL320.Contig4_All_Gene.1577	Bromodomain-containing protein DDB_G0280777 OS=Dictyostelium discoideum OX=44689 GN=DDB_G0280777 PE=4 SV=1	0.7201	0.813734	-0.473731	0.0895178	unchange	-3.56043	0	Inf	down	unchange-down
CL320.Contig5_All	CL320.Contig5_All_Gene.1578	Bromodomain-containing protein DDB_G0280777 OS=Dictyostelium discoideum OX=44689 GN=DDB_G0280777 PE=4 SV=1	1.1264	0.695438	0.171719	0.157742	unchange	-2.63024	1.53496e-276	275.814	down	unchange-down
CL320.Contig6_All	CL320.Contig6_All_Gene.1579	Zinc finger protein 853 OS=Homo sapiens OX=9606 GN=ZNF853 PE=2 SV=1	1.2501	0.676412	0.322044	0.169789	unchange	0.990938	9.00492e-28	27.0455	up	unchange-up
CL320.Contig7_All	CL320.Contig7_All_Gene.1580	Bromodomain-containing protein DDB_G0280777 OS=Dictyostelium discoideum OX=44689 GN=DDB_G0280777 PE=4 SV=1	0.2465	0.480973	-2.02034	0.317879	unchange	1.16682	1.29088e-210	209.889	up	unchange-up
CL320.Contig8_All	CL320.Contig8_All_Gene.1581	Transcription factor SPT20 homolog OS=Dictyostelium discoideum OX=44689 GN=DDB_G0280065 PE=3 SV=1	0.871	0.641478	-0.199255	0.192818	unchange	1.18786	1.00717e-229	228.997	up	unchange-up
CL320.Contig9_All	CL320.Contig9_All_Gene.1582	Bromodomain-containing protein DDB_G0280777 OS=Dictyostelium discoideum OX=44689 GN=DDB_G0280777 PE=4 SV=1	0.8834	0.543179	-0.178861	0.265057	unchange	0.897991	2.92303e-99	98.5342	up	unchange-up
CL3204.Contig4_All	CL3204.Contig4_All_Gene.13813	Protein argonaute-2 OS=Homo sapiens OX=9606 GN=AGO2 PE=1 SV=3	NA	NA	NA	NA	unchange	0.124094	0.20937	0.679085	unchange
CL3204.Contig6_All	CL3204.Contig6_All_Gene.13821	Protein argonaute-2 OS=Homo sapiens OX=9606 GN=AGO2 PE=1 SV=3	1.1268	NA	0.172231	NA	unchange	-0.102638	0.109798	0.959406	unchange
CL3208.Contig3_All	CL3208.Contig3_All_Gene.13844	Sarcalumenin OS=Gallus gallus OX=9031 GN=SRL PE=2 SV=1	1.1516	0.653598	0.20364	0.184689	unchange	-0.0428905	0.690118	0.161077	unchange
CL3208.Contig5_All	CL3208.Contig5_All_Gene.13848	Sarcalumenin OS=Gallus gallus OX=9031 GN=SRL PE=2 SV=1	NA	NA	NA	NA	unchange	-2.08554	7.50759e-200	199.124	down	unchange-down
CL3209.Contig1_All	CL3209.Contig1_All_Gene.13852	PREDICTED: uncharacterized protein LOC109540339 isoform X2 [Dendroctonus ponderosae]	NA	NA	NA	NA	unchange	1.55516	3.38096e-57	56.471	up	unchange-up
CL3211.Contig3_All	CL3211.Contig3_All_Gene.13860	Salivary glue protein Sgs-3 OS=Drosophila yakuba OX=7245 GN=Sgs3 PE=2 SV=3	1.1581	0.363115	0.21176	0.439956	unchange	-0.474191	5.69309e-12	11.2447	down	unchange-down
CL3212.Contig1_All	CL3212.Contig1_All_Gene.13862	Heterogeneous nuclear ribonucleoprotein 87F OS=Drosophila melanogaster OX=7227 GN=Hrb87F PE=2 SV=2	NA	NA	NA	NA	unchange	-6.69783	2.28351e-24	23.6414	down	unchange-down
CL3212.Contig3_All	CL3212.Contig3_All_Gene.13867	Heterogeneous nuclear ribonucleoprotein A1, A2/B1 homolog OS=Schistocerca americana OX=7009 GN=HNRNP PE=2 SV=1	2.2113	0.346792	1.14489	0.45993	unchange	0.0652855	0.515804	0.287515	unchange
CL3215.Contig1_All	CL3215.Contig1_All_Gene.13873	Probable phosphomannomutase OS=Drosophila melanogaster OX=7227 GN=CG10688 PE=2 SV=1	1.2393	0.800237	0.309525	0.0967811	unchange	-0.487932	0.699499	0.155213	unchange
CL3215.Contig4_All	CL3215.Contig4_All_Gene.13880	N-sulphoglucosamine sulphohydrolase OS=Homo sapiens OX=9606 GN=SGSH PE=1 SV=1	NA	NA	NA	NA	unchange	-0.703157	1.41462e-08	7.84936	down	unchange-down
CL3217.Contig2_All	CL3217.Contig2_All_Gene.13887	ATP-binding cassette sub-family B member 10, mitochondrial OS=Homo sapiens OX=9606 GN=ABCB10 PE=1 SV=2	1.2601	NA	0.333538	NA	unchange	-0.107341	0.457933	0.339198	unchange
CL3220.Contig4_All	CL3220.Contig4_All_Gene.13893	Beta-hexosaminidase subunit alpha OS=Pongo abelii OX=9601 GN=HEXA PE=3 SV=1	0.8057	0.638396	-0.311685	0.19491	unchange	-0.665697	6.32275e-07	6.19909	down	unchange-down
CL3223.Contig1_All	CL3223.Contig1_All_Gene.13900	uncharacterized protein LOC108904565 [Anoplophora glabripennis]	NA	NA	NA	NA	unchange	-6.51451	1.25818e-18	17.9003	down	unchange-down
CL3223.Contig2_All	CL3223.Contig2_All_Gene.13902	uncharacterized protein LOC108904565 [Anoplophora glabripennis]	4.8008	0.297038	2.26327	0.527188	unchange	-0.397588	0.00214596	2.66838	down	unchange-down
CL3225.Contig1_All	CL3225.Contig1_All_Gene.13904	1,2-dihydroxy-3-keto-5-methylthiopentene dioxygenase OS=Pediculus humanus subsp. corporis OX=121224 GN=Phum_PHUM616140 PE=3 SV=1	0.6732	0.272147	-0.570893	0.565196	unchange	-0.0433696	0.918915	0.0367246	unchange
CL3227.Contig9_All	CL3227.Contig9_All_Gene.13921	SCO-spondin OS=Gallus gallus OX=9031 GN=SSPO PE=2 SV=1	3.7955	0.127352	1.92429	0.894994	unchange	-0.511147	2.43495e-20	19.6135	down	unchange-down
CL3228.Contig2_All	CL3228.Contig2_All_Gene.13926	Nodal modulator 2 OS=Homo sapiens OX=9606 GN=NOMO2 PE=1 SV=1	2.2856	0.0613315	1.19257	1.21232	unchange	-0.528733	4.32177e-06	5.36434	down	unchange-down
CL3235.Contig2_All	CL3235.Contig2_All_Gene.13938	Transmembrane protein 272 OS=Homo sapiens OX=9606 GN=TMEM272 PE=2 SV=2	NA	NA	NA	NA	unchange	-0.250051	0.00633747	2.19808	down	unchange-down
CL3237.Contig2_All	CL3237.Contig2_All_Gene.13940	Interaptin OS=Dictyostelium discoideum OX=44689 GN=abpD PE=1 SV=1	NA	NA	NA	NA	unchange	-0.512714	0.188028	0.725779	unchange
CL3237.Contig3_All	CL3237.Contig3_All_Gene.13941	Interaptin OS=Dictyostelium discoideum OX=44689 GN=abpD PE=1 SV=1	0.8889	NA	-0.169907	NA	unchange	0.160403	0.226808	0.644342	unchange
CL3240.Contig2_All	CL3240.Contig2_All_Gene.13944	Estradiol 17-beta-dehydrogenase 8 OS=Canis lupus familiaris OX=9615 GN=HSD17B8 PE=3 SV=1	0.9541	0.682775	-0.0677876	0.165722	unchange	-6.84981	4.11743e-17	16.3854	down	unchange-down
CL3240.Contig4_All	CL3240.Contig4_All_Gene.13946	Estradiol 17-beta-dehydrogenase 8 OS=Homo sapiens OX=9606 GN=HSD17B8 PE=1 SV=2	0.7357	NA	-0.442811	NA	unchange	0.303882	0.182042	0.739829	unchange
CL3241.Contig1_All	CL3241.Contig1_All_Gene.13950	PREDICTED: uncharacterized protein LOC109533793 [Dendroctonus ponderosae]	NA	NA	NA	NA	unchange	-7.05731	1.53585e-196	195.814	down	unchange-down
CL3241.Contig2_All	CL3241.Contig2_All_Gene.13951	PREDICTED: uncharacterized protein LOC109533793 [Dendroctonus ponderosae]	0.9014	0.979874	-0.149761	0.00882977	unchange	-1.47727	4.79803e-240	239.319	down	unchange-down
CL3241.Contig3_All	CL3241.Contig3_All_Gene.13952	PREDICTED: uncharacterized protein LOC109533793 [Dendroctonus ponderosae]	0.4385	0.564358	-1.18935	0.248446	unchange	0.744764	1.26534e-63	62.8978	up	unchange-up
CL3244.Contig1_All	CL3244.Contig1_All_Gene.13953	Eukaryotic translation initiation factor 3 subunit B OS=Bombyx mori OX=7091 GN=eIF3-S9 PE=2 SV=1	1.4696	0.25837	0.555424	0.587758	unchange	-0.681823	6.42994e-16	15.1918	down	unchange-down
CL3246.Contig2_All	CL3246.Contig2_All_Gene.13962	Major facilitator superfamily domain-containing protein 1 OS=Danio rerio OX=7955 GN=mfsd1 PE=2 SV=1	2.0796	NA	1.05631	NA	unchange	-0.415299	0.00331128	2.48	down	unchange-down
CL3253.Contig1_All	CL3253.Contig1_All_Gene.13974	Neuronal acetylcholine receptor subunit alpha-6 OS=Pan troglodytes OX=9598 GN=CHRNA6 PE=2 SV=1	0.8078	0.493373	-0.30793	0.306825	unchange	-7.0156	3.1815e-18	17.4974	down	unchange-down
CL3256.Contig4_All	CL3256.Contig4_All_Gene.13985	SUMO-conjugating enzyme UBC9 OS=Xenopus tropicalis OX=8364 GN=ube2i PE=2 SV=1	NA	NA	NA	NA	unchange	-5.08484	5.83724e-12	11.2338	down	unchange-down
CL3258.Contig1_All	CL3258.Contig1_All_Gene.13997	GrpE protein homolog 1, mitochondrial OS=Mus musculus OX=10090 GN=Grpel1 PE=1 SV=1	0.6574	0.00499535	-0.605157	2.30143	down	-1.01281	0.000204461	3.68939	down	down-down
CL3259.Contig1_All	CL3259.Contig1_All_Gene.14000	D-beta-hydroxybutyrate dehydrogenase, mitochondrial OS=Rattus norvegicus OX=10116 GN=Bdh1 PE=1 SV=2	NA	NA	NA	NA	unchange	-8.54456	5.01742e-38	37.2995	down	unchange-down
CL3262.Contig4_All	CL3262.Contig4_All_Gene.14007	PREDICTED: uncharacterized protein LOC109546765 [Dendroctonus ponderosae];ENN81524.1 hypothetical protein YQE_02053, partial [Dendroctonus ponderosae]	NA	NA	NA	NA	unchange	-0.403085	0.016583	1.78034	down	unchange-down
CL3262.Contig5_All	CL3262.Contig5_All_Gene.14008	hypothetical protein YQE_02052, partial [Dendroctonus ponderosae]	2.4166	0.657934	1.27298	0.181818	unchange	-0.523791	9.56418e-05	4.01935	down	unchange-down
CL3268.Contig3_All	CL3268.Contig3_All_Gene.14022	Failed axon connections OS=Drosophila melanogaster OX=7227 GN=fax PE=1 SV=1	1.2112	0.189106	0.276437	0.723295	unchange	-0.274749	0.000396517	3.40174	down	unchange-down
CL3273.Contig3_All	CL3273.Contig3_All_Gene.14043	Sex-regulated protein janus-A OS=Drosophila pseudoobscura pseudoobscura OX=46245 GN=janA PE=3 SV=2	1.137	0.545371	0.185232	0.263308	unchange	-0.501506	0.000764787	3.11646	down	unchange-down
CL3273.Contig4_All	CL3273.Contig4_All_Gene.14044	Sex-regulated protein janus-A OS=Drosophila pseudoobscura pseudoobscura OX=46245 GN=janA PE=3 SV=2	NA	NA	NA	NA	unchange	0.82052	2.22448e-07	6.65277	up	unchange-up
CL3274.Contig1_All	CL3274.Contig1_All_Gene.14045	MICOS complex subunit MIC27 OS=Caenorhabditis elegans OX=6239 GN=moma-1 PE=2 SV=1	0.8847	0.819059	-0.17674	0.086685	unchange	-7.34288	1.35107e-25	24.8693	down	unchange-down
CL3274.Contig3_All	CL3274.Contig3_All_Gene.14047	MICOS complex subunit MIC27 OS=Caenorhabditis elegans OX=6239 GN=moma-1 PE=2 SV=1	0.1425	NA	-2.81097	NA	unchange	1.02873	7.114e-34	33.1479	up	unchange-up
CL3275.Contig1_All	CL3275.Contig1_All_Gene.14048	Adhesion G protein-coupled receptor L4 OS=Mus musculus OX=10090 GN=Adgrl4 PE=2 SV=3	1.1411	0.619956	0.190425	0.207639	unchange	-1.69997	4.29199e-61	60.3673	down	unchange-down
CL3275.Contig2_All	CL3275.Contig2_All_Gene.14049	Adhesion G protein-coupled receptor L4 OS=Mus musculus OX=10090 GN=Adgrl4 PE=2 SV=3	NA	NA	NA	NA	unchange	-1.16044	4.51548e-15	14.3453	down	unchange-down
CL3275.Contig3_All	CL3275.Contig3_All_Gene.14051	Adhesion G protein-coupled receptor L4 OS=Mus musculus OX=10090 GN=Adgrl4 PE=2 SV=3	0.5719	NA	-0.806165	NA	unchange	-0.0828611	0.684435	0.164668	unchange
CL3275.Contig4_All	CL3275.Contig4_All_Gene.14053	Adhesion G protein-coupled receptor L4 OS=Mus musculus OX=10090 GN=Adgrl4 PE=2 SV=3	0.8548	0.352674	-0.226341	0.452626	unchange	-2.22115	1.4725e-236	235.832	down	unchange-down
CL3275.Contig5_All	CL3275.Contig5_All_Gene.14055	Neurogenic locus notch homolog protein 1 OS=Homo sapiens OX=9606 GN=NOTCH1 PE=1 SV=4	0.9496	0.533681	-0.0746082	0.272719	unchange	-0.603173	3.23231e-09	8.49049	down	unchange-down
CL3277.Contig2_All	CL3277.Contig2_All_Gene.14060	Gametogenetin-binding protein 2-like OS=Drosophila melanogaster OX=7227 GN=CG2182 PE=2 SV=3	NA	NA	NA	NA	unchange	-0.181483	0.463028	0.334393	unchange
CL3287.Contig1_All	CL3287.Contig1_All_Gene.14079	Nucleolar protein 56 OS=Mus musculus OX=10090 GN=Nop56 PE=1 SV=2	1.3475	0.229211	0.430285	0.639765	unchange	-0.119989	0.320574	0.494071	unchange
CL329.Contig3_All	CL329.Contig3_All_Gene.1612	Adenylosuccinate synthetase OS=Culex quinquefasciatus OX=7176 GN=CPIJ003725 PE=3 SV=1	0.3754	NA	-1.4135	NA	unchange	0.473767	0.00416882	2.37999	up	unchange-up
CL329.Contig7_All	CL329.Contig7_All_Gene.1616	Adenylosuccinate synthetase OS=Culex quinquefasciatus OX=7176 GN=CPIJ003725 PE=3 SV=1	0.5805	0.0275193	-0.784632	1.56036	down	-0.197443	0.0201653	1.6954	down	down-down
CL329.Contig9_All	CL329.Contig9_All_Gene.1618	Adenylosuccinate synthetase OS=Culex quinquefasciatus OX=7176 GN=CPIJ003725 PE=3 SV=1	0.3571	0.00466019	-1.4856	2.3316	down	-0.280842	0.001504	2.82275	down	down-down
CL3291.Contig2_All	CL3291.Contig2_All_Gene.14093	Venom carboxylesterase-6 OS=Apis mellifera OX=7460 PE=2 SV=1	0.9949	0.898728	-0.00737657	0.0463716	unchange	1.31747	6.73076e-289	288.172	up	unchange-up
CL3291.Contig3_All	CL3291.Contig3_All_Gene.14095	Venom carboxylesterase-6 OS=Apis mellifera OX=7460 PE=2 SV=1	1.2813	0.807873	0.357608	0.0926571	unchange	-1.01618	4.75946e-194	193.322	down	unchange-down
CL3293.Contig4_All	CL3293.Contig4_All_Gene.14100	PREDICTED: uncharacterized protein LOC109540701 isoform X3 [Dendroctonus ponderosae]	NA	NA	NA	NA	unchange	-0.318832	0.469321	0.32853	unchange
CL3296.Contig2_All	CL3296.Contig2_All_Gene.14108	ATP-dependent DNA helicase 2 subunit 1 OS=Drosophila melanogaster OX=7227 GN=Irbp PE=2 SV=3	2.2044	0.105322	1.14039	0.977481	unchange	-0.0198212	0.911292	0.0403424	unchange
CL3301.Contig2_All	CL3301.Contig2_All_Gene.14128	PREDICTED: uncharacterized protein LOC109533702 [Dendroctonus ponderosae]	1.362	NA	0.445727	NA	unchange	-0.167743	0.332103	0.478727	unchange
CL3302.Contig1_All	CL3302.Contig1_All_Gene.14132	Very low-density lipoprotein receptor OS=Homo sapiens OX=9606 GN=VLDLR PE=1 SV=1	NA	NA	NA	NA	unchange	-5.84371	2.63666e-11	10.5789	down	unchange-down
CL3302.Contig2_All	CL3302.Contig2_All_Gene.14133	Very low-density lipoprotein receptor OS=Homo sapiens OX=9606 GN=VLDLR PE=1 SV=1	NA	NA	NA	NA	unchange	-0.829355	4.05989e-46	45.3915	down	unchange-down
CL3302.Contig4_All	CL3302.Contig4_All_Gene.14137	Very low-density lipoprotein receptor OS=Homo sapiens OX=9606 GN=VLDLR PE=1 SV=1	1.812	0.0679011	0.857583	1.16812	unchange	-0.13132	0.0407176	1.39022	down	unchange-down
CL3303.Contig1_All	CL3303.Contig1_All_Gene.14140	Dihydroorotate dehydrogenase (quinone), mitochondrial OS=Homo sapiens OX=9606 GN=DHODH PE=1 SV=3	NA	NA	NA	NA	unchange	0.34886	0.107388	0.969044	unchange
CL3304.Contig2_All	CL3304.Contig2_All_Gene.14142	Muscle LIM protein Mlp84B OS=Drosophila melanogaster OX=7227 GN=Mlp84B PE=1 SV=1	NA	NA	NA	NA	unchange	-2.8293	0	Inf	down	unchange-down
CL3304.Contig3_All	CL3304.Contig3_All_Gene.14145	Muscle LIM protein Mlp84B OS=Drosophila melanogaster OX=7227 GN=Mlp84B PE=1 SV=1	0.4143	0.120319	-1.27125	0.919665	unchange	0.441431	1.19535e-38	37.9225	up	unchange-up
CL3311.Contig2_All	CL3311.Contig2_All_Gene.14156	Aminoacylase-1A OS=Rattus norvegicus OX=10116 GN=Acy1a PE=1 SV=1	0.6023	0.455777	-0.731446	0.341248	unchange	-1.57038	4.57834e-12	11.3393	down	unchange-down
CL3314.Contig2_All	CL3314.Contig2_All_Gene.14163	NAD-dependent protein deacetylase sirtuin-2 OS=Pongo abelii OX=9601 GN=SIRT2 PE=2 SV=1	1.2834	0.168073	0.359971	0.774503	unchange	-0.0828391	0.666767	0.176026	unchange
CL3315.Contig2_All	CL3315.Contig2_All_Gene.14165	PREDICTED: uncharacterized protein LOC109536196 [Dendroctonus ponderosae];ENN78370.1 hypothetical protein YQE_05172, partial [Dendroctonus ponderosae];ERL93247.1 hypothetical protein D910_10543 [Dendroctonus ponderosae]	NA	NA	NA	NA	unchange	0.675411	9.19554e-11	10.0364	up	unchange-up
CL3317.Contig3_All	CL3317.Contig3_All_Gene.14175	Phospholipid phosphatase 6 OS=Danio rerio OX=7955 GN=plpp6 PE=2 SV=1	NA	NA	NA	NA	unchange	0.54167	0.0021624	2.66506	up	unchange-up
CL3319.Contig3_All	CL3319.Contig3_All_Gene.14180	ATP-binding cassette sub-family G member 1 OS=Mus musculus OX=10090 GN=Abcg1 PE=1 SV=1	1.4518	NA	0.537843	NA	unchange	0.112261	0.223884	0.649977	unchange
CL3329.Contig5_All	CL3329.Contig5_All_Gene.14216	Importin-7 OS=Mus musculus OX=10090 GN=Ipo7 PE=1 SV=2	1.7119	0.0688864	0.775598	1.16187	unchange	0.338633	2.00557e-12	11.6978	up	unchange-up
CL3332.Contig1_All	CL3332.Contig1_All_Gene.14220	Amidophosphoribosyltransferase OS=Drosophila melanogaster OX=7227 GN=Prat PE=1 SV=2	5.1381	NA	2.36123	NA	unchange	-0.753662	6.08753e-05	4.21556	down	unchange-down
CL3334.Contig1_All	CL3334.Contig1_All_Gene.14226	60S ribosomal protein L9 OS=Spodoptera frugiperda OX=7108 GN=RpL9 PE=2 SV=1	NA	NA	NA	NA	unchange	-5.05865	1.13513e-08	7.94495	down	unchange-down
CL3334.Contig2_All	CL3334.Contig2_All_Gene.14227	60S ribosomal protein L9 OS=Spodoptera frugiperda OX=7108 GN=RpL9 PE=2 SV=1	1.3898	0.0931041	0.474877	1.03103	unchange	0.513816	9.92424e-26	25.0033	up	unchange-up
CL334.Contig2_All	CL334.Contig2_All_Gene.1626	Retinol dehydrogenase 11 OS=Homo sapiens OX=9606 GN=RDH11 PE=1 SV=2	1.5098	NA	0.594357	NA	unchange	-0.0722263	0.767013	0.115197	unchange
CL3345.Contig2_All	CL3345.Contig2_All_Gene.14276	Carboxylesterase 4A OS=Bos taurus OX=9913 GN=CES4A PE=2 SV=1	0.3771	NA	-1.40698	NA	unchange	0.0884667	0.557895	0.253448	unchange
CL3349.Contig2_All	CL3349.Contig2_All_Gene.14281	CTL-like protein 1 OS=Aedes aegypti OX=7159 GN=AAEL001935 PE=3 SV=1	NA	NA	NA	NA	unchange	-0.0938291	0.935704	0.0288616	unchange
CL335.Contig2_All	CL335.Contig2_All_Gene.1630	Proliferating cell nuclear antigen OS=Drosophila melanogaster OX=7227 GN=PCNA PE=1 SV=2	1.2196	NA	0.286408	NA	unchange	-0.312562	0.116336	0.934284	unchange
CL3351.Contig6_All	CL3351.Contig6_All_Gene.14303	Hemicentin-2 OS=Mus musculus OX=10090 GN=Hmcn2 PE=1 SV=1	1.1341	0.567284	0.181548	0.246199	unchange	0.391054	0.796967	0.0985596	unchange
CL3351.Contig8_All	CL3351.Contig8_All_Gene.14307	Hemicentin-2 OS=Mus musculus OX=10090 GN=Hmcn2 PE=1 SV=1	NA	NA	NA	NA	unchange	-4.74345	7.78798e-07	6.10857	down	unchange-down
CL3352.Contig1_All	CL3352.Contig1_All_Gene.14313	Transketolase-like protein 2 OS=Mus musculus OX=10090 GN=Tktl2 PE=1 SV=1	NA	NA	NA	NA	unchange	-10.1337	4.97476e-49	48.3032	down	unchange-down
CL3352.Contig2_All	CL3352.Contig2_All_Gene.14315	Transketolase-like protein 2 OS=Mus musculus OX=10090 GN=Tktl2 PE=1 SV=1	0.7718	0.296716	-0.373701	0.527659	unchange	0.920347	9.34823e-136	135.029	up	unchange-up
CL3352.Contig3_All	CL3352.Contig3_All_Gene.14316	Transketolase-like protein 2 OS=Mus musculus OX=10090 GN=Tktl2 PE=1 SV=1	2.1049	0.0302665	1.07375	1.51904	up	0.472763	1.3441e-37	36.8716	up	up-up
CL3355.Contig1_All	CL3355.Contig1_All_Gene.14322	Glutathione S-transferase OS=Blattella germanica OX=6973 PE=1 SV=3	NA	NA	NA	NA	unchange	-9.53085	2.08336e-41	40.6812	down	unchange-down
CL3355.Contig2_All	CL3355.Contig2_All_Gene.14323	Glutathione S-transferase OS=Blattella germanica OX=6973 PE=1 SV=3	0.9388	0.924553	-0.0911103	0.034068	unchange	-0.335295	0.0481257	1.31762	down	unchange-down
CL3360.Contig4_All	CL3360.Contig4_All_Gene.14335	Peptidyl-alpha-hydroxyglycine alpha-amidating lyase 2 OS=Drosophila melanogaster OX=7227 GN=Pal2 PE=1 SV=2	0.873	NA	-0.195946	NA	unchange	0.308727	0.270605	0.567664	unchange
CL3361.Contig3_All	CL3361.Contig3_All_Gene.14338	CD109 antigen OS=Homo sapiens OX=9606 GN=CD109 PE=1 SV=2	0.9464	NA	-0.079478	NA	unchange	0.516572	1.26012e-09	8.89959	up	unchange-up
CL3362.Contig3_All	CL3362.Contig3_All_Gene.14341	Mitochondrial carrier homolog 2 OS=Bos taurus OX=9913 GN=MTCH2 PE=2 SV=2	1.2304	0.185142	0.299127	0.732496	unchange	-0.465359	0.000135204	3.86901	down	unchange-down
CL3364.Contig3_All	CL3364.Contig3_All_Gene.14343	Probable actin-related protein 2/3 complex subunit 2 OS=Anopheles gambiae OX=7165 GN=Arc-p34 PE=3 SV=2	1.0583	0.963824	0.0817487	0.0160024	unchange	-0.378225	0.00303712	2.51754	down	unchange-down
CL3365.Contig1_All	CL3365.Contig1_All_Gene.14344	Ethanolamine kinase OS=Drosophila melanogaster OX=7227 GN=eas PE=1 SV=2	1.2422	NA	0.312897	NA	unchange	-0.445727	0.453761	0.343173	unchange
CL3369.Contig2_All	CL3369.Contig2_All_Gene.14358	Layilin OS=Homo sapiens OX=9606 GN=LAYN PE=2 SV=1	0.9519	NA	-0.0711181	NA	unchange	0.953728	1.78658e-07	6.74798	up	unchange-up
CL3369.Contig3_All	CL3369.Contig3_All_Gene.14359	Macrophage mannose receptor 1 OS=Mus musculus OX=10090 GN=Mrc1 PE=1 SV=2	NA	NA	NA	NA	unchange	-6.97795	5.75586e-18	17.2399	down	unchange-down
CL3369.Contig5_All	CL3369.Contig5_All_Gene.14361	Pulmonary surfactant-associated protein D OS=Mus musculus OX=10090 GN=Sftpd PE=1 SV=1	NA	NA	NA	NA	unchange	-1.24582	1.4559e-05	4.83687	down	unchange-down
CL3369.Contig6_All	CL3369.Contig6_All_Gene.14362	Pulmonary surfactant-associated protein D OS=Mus musculus OX=10090 GN=Sftpd PE=1 SV=1	0.8156	0.860179	-0.294066	0.0654114	unchange	-2.16906	6.00199e-72	71.2217	down	unchange-down
CL3370.Contig2_All	CL3370.Contig2_All_Gene.14365	T-cell immunomodulatory protein (Fragment) OS=Macaca fascicularis OX=9541 GN=ITFG1 PE=2 SV=2	1.2469	0.0828688	0.318346	1.08161	unchange	0.535317	7.4913e-12	11.1254	up	unchange-up
CL3379.Contig2_All	CL3379.Contig2_All_Gene.14373	Monocarboxylate transporter 12 OS=Xenopus tropicalis OX=8364 GN=slc16a12 PE=2 SV=1	0.835	0.899538	-0.260152	0.0459807	unchange	0.186923	0.273054	0.563751	unchange
CL338.Contig1_All	CL338.Contig1_All_Gene.1668	Probable pyruvate dehydrogenase E1 component subunit alpha, mitochondrial OS=Caenorhabditis elegans OX=6239 GN=T05H10.6 PE=3 SV=1	NA	NA	NA	NA	unchange	-0.449045	0.0276485	1.55833	down	unchange-down
CL338.Contig4_All	CL338.Contig4_All_Gene.1671	Pyruvate dehydrogenase E1 component subunit alpha type I, mitochondrial OS=Ascaris suum OX=6253 PE=1 SV=1	NA	NA	NA	NA	unchange	-0.354113	0.00105275	2.97768	down	unchange-down
CL338.Contig5_All	CL338.Contig5_All_Gene.1673	Pyruvate dehydrogenase E1 component subunit alpha type I, mitochondrial OS=Ascaris suum OX=6253 PE=1 SV=1	1.6659	0.1236	0.736302	0.907981	unchange	-0.435894	0.000368081	3.43406	down	unchange-down
CL338.Contig6_All	CL338.Contig6_All_Gene.1674	Pyruvate dehydrogenase E1 component subunit alpha type I, mitochondrial OS=Ascaris suum OX=6253 PE=1 SV=1	0.7618	0.406649	-0.392516	0.39078	unchange	-0.3896	1.27964e-08	7.89291	down	unchange-down
CL338.Contig7_All	CL338.Contig7_All_Gene.1676	Pyruvate dehydrogenase E1 component subunit alpha type II, mitochondrial (Fragment) OS=Ascaris suum OX=6253 PE=2 SV=1	0.5772	NA	-0.792857	NA	unchange	-0.0988368	0.179405	0.746165	unchange
CL3382.Contig1_All	CL3382.Contig1_All_Gene.14381	Peroxisomal multifunctional enzyme type 2 OS=Drosophila melanogaster OX=7227 GN=Mfe2 PE=1 SV=1	NA	NA	NA	NA	unchange	-8.60617	7.839e-76	75.1057	down	unchange-down
CL3382.Contig2_All	CL3382.Contig2_All_Gene.14382	Peroxisomal multifunctional enzyme type 2 OS=Drosophila melanogaster OX=7227 GN=Mfe2 PE=1 SV=1	1.6793	0.0396245	0.74786	1.40204	up	-0.562443	9.49749e-51	50.0224	down	up-down
CL3382.Contig3_All	CL3382.Contig3_All_Gene.14383	Peroxisomal multifunctional enzyme type 2 OS=Drosophila melanogaster OX=7227 GN=Mfe2 PE=1 SV=1	1.3408	NA	0.423094	NA	unchange	1.1091	1.03147e-139	138.987	up	unchange-up
CL3389.Contig3_All	CL3389.Contig3_All_Gene.14393	Histidine--tRNA ligase, cytoplasmic OS=Mus musculus OX=10090 GN=Hars PE=1 SV=2	0.7334	0.0694574	-0.447328	1.15828	unchange	-0.62452	0.10275	0.988217	unchange
CL3390.Contig1_All	CL3390.Contig1_All_Gene.14394	Ribose-phosphate pyrophosphokinase 1 OS=Rattus norvegicus OX=10116 GN=Prps1 PE=1 SV=2	1.6738	0.0086582	0.743127	2.06257	up	0.561728	2.35999e-10	9.62709	up	up-up
CL3392.Contig2_All	CL3392.Contig2_All_Gene.14403	Multifunctional protein ADE2 OS=Drosophila melanogaster OX=7227 GN=ade5 PE=2 SV=2	NA	NA	NA	NA	unchange	0.266276	0.05682	1.2455	unchange
CL3392.Contig3_All	CL3392.Contig3_All_Gene.14404	Multifunctional protein ADE2 OS=Drosophila melanogaster OX=7227 GN=ade5 PE=2 SV=2	1.603	0.278912	0.680774	0.554533	unchange	1.58396	1.39777e-28	27.8546	up	unchange-up
CL3393.Contig1_All	CL3393.Contig1_All_Gene.14406	G kinase-anchoring protein 1 OS=Danio rerio OX=7955 GN=gkap1 PE=2 SV=1	NA	NA	NA	NA	unchange	-0.596455	0.004331	2.36341	down	unchange-down
CL3399.Contig2_All	CL3399.Contig2_All_Gene.14435	Isoaspartyl peptidase/L-asparaginase OS=Mus musculus OX=10090 GN=Asrgl1 PE=1 SV=1	3.7405	0.128902	1.90323	0.889741	unchange	-0.421906	0.123535	0.908209	unchange
CL3405.Contig5_All	CL3405.Contig5_All_Gene.14441	Glutathione S-transferase 1, isoform D OS=Anopheles gambiae OX=7165 GN=GstD1 PE=1 SV=1	3.83	0.0864157	1.93734	1.06341	unchange	0.413482	3.53861e-06	5.45117	up	unchange-up
CL3407.Contig1_All	CL3407.Contig1_All_Gene.14447	Scavenger receptor class B member 1 OS=Cricetulus griseus OX=10029 GN=SCARB1 PE=2 SV=1	2.0249	NA	1.01785	NA	unchange	-1.43713	6.62383e-15	14.1789	down	unchange-down
CL3407.Contig5_All	CL3407.Contig5_All_Gene.14448	Scavenger receptor class B member 1 OS=Rattus norvegicus OX=10116 GN=Scarb1 PE=1 SV=1	2.8975	0.102366	1.53481	0.989846	unchange	-1.502	7.37273e-18	17.1324	down	unchange-down
CL3415.Contig1_All	CL3415.Contig1_All_Gene.14472	Keratin, type I cytoskeletal 9 OS=Mus musculus OX=10090 GN=Krt9 PE=1 SV=3	NA	NA	NA	NA	unchange	0.705286	0.500653	0.300463	unchange
CL3421.Contig2_All	CL3421.Contig2_All_Gene.14485	Peroxiredoxin-1 OS=Myotis lucifugus OX=59463 GN=PRDX1 PE=1 SV=1	1.725	0.192801	0.786596	0.714892	unchange	-0.178361	0.000232731	3.63315	down	unchange-down
CL3421.Contig3_All	CL3421.Contig3_All_Gene.14486	Peroxiredoxin-1 OS=Myotis lucifugus OX=59463 GN=PRDX1 PE=1 SV=1	2.1795	0.150983	1.124	0.821071	unchange	-0.223033	0.0244264	1.61214	down	unchange-down
CL3421.Contig4_All	CL3421.Contig4_All_Gene.14487	Peroxiredoxin-1 OS=Myotis lucifugus OX=59463 GN=PRDX1 PE=1 SV=1	1.2122	NA	0.277628	NA	unchange	0.273052	1.98911e-06	5.70134	up	unchange-up
CL3422.Contig3_All	CL3422.Contig3_All_Gene.14491	PREDICTED: uncharacterized protein LOC109542509 [Dendroctonus ponderosae]	1.1928	0.445886	0.254352	0.350776	unchange	-0.812842	1.29374e-19	18.8882	down	unchange-down
CL3424.Contig3_All	CL3424.Contig3_All_Gene.14500	SCO-spondin OS=Rattus norvegicus OX=10116 GN=Sspo PE=2 SV=1	NA	NA	NA	NA	unchange	-0.294619	0.385539	0.413931	unchange
CL3431.Contig4_All	CL3431.Contig4_All_Gene.14515	SAP domain-containing ribonucleoprotein OS=Pongo abelii OX=9601 GN=SARNP PE=2 SV=3	NA	NA	NA	NA	unchange	0.655838	0.00626827	2.20285	up	unchange-up
CL3433.Contig1_All	CL3433.Contig1_All_Gene.14521	Esterase E4 OS=Myzus persicae OX=13164 PE=1 SV=1	0.7223	0.392915	-0.46933	0.405702	unchange	-0.730108	7.67031e-19	18.1152	down	unchange-down
CL3433.Contig2_All	CL3433.Contig2_All_Gene.14522	Esterase E4 OS=Myzus persicae OX=13164 PE=1 SV=1	0.5176	0.173399	-0.95009	0.760953	unchange	1.38148	8.46627e-66	65.0723	up	unchange-up
CL3434.Contig1_All	CL3434.Contig1_All_Gene.14523	60S ribosomal protein L10a OS=Spodoptera frugiperda OX=7108 GN=RpL10A PE=2 SV=1	1.5543	0.494479	0.636265	0.305852	unchange	-0.171804	7.75012e-05	4.11069	down	unchange-down
CL3434.Contig2_All	CL3434.Contig2_All_Gene.14524	60S ribosomal protein L10a OS=Spodoptera frugiperda OX=7108 GN=RpL10A PE=2 SV=1	1.6731	0.0755312	0.742524	1.12187	unchange	0.838317	7.88836e-125	124.103	up	unchange-up
CL3435.Contig1_All	CL3435.Contig1_All_Gene.14526	Vacuolar protein sorting-associated protein 37B OS=Mus musculus OX=10090 GN=Vps37b PE=1 SV=1	1.2198	0.789565	0.286645	0.102612	unchange	0.512995	0.0182688	1.73829	up	unchange-up
CL3435.Contig3_All	CL3435.Contig3_All_Gene.14528	Vacuolar protein sorting-associated protein 37B OS=Mus musculus OX=10090 GN=Vps37b PE=1 SV=1	NA	NA	NA	NA	unchange	-0.607825	6.85305e-06	5.16412	down	unchange-down
CL3436.Contig3_All	CL3436.Contig3_All_Gene.14532	Inducible metalloproteinase inhibitor protein OS=Galleria mellonella OX=7137 GN=IMPI PE=1 SV=2	0.3099	NA	-1.69013	NA	unchange	0.514011	3.05189e-14	13.5154	up	unchange-up
CL3440.Contig2_All	CL3440.Contig2_All_Gene.14548	Low molecular weight phosphotyrosine protein phosphatase OS=Homo sapiens OX=9606 GN=ACP1 PE=1 SV=3	NA	NA	NA	NA	unchange	-4.25641	2.26318e-05	4.64528	down	unchange-down
CL3440.Contig4_All	CL3440.Contig4_All_Gene.14550	Low molecular weight phosphotyrosine protein phosphatase OS=Homo sapiens OX=9606 GN=ACP1 PE=1 SV=3	0.8524	0.348578	-0.230398	0.457701	unchange	0.276716	0.295009	0.530165	unchange
CL3442.Contig2_All	CL3442.Contig2_All_Gene.14555	S-adenosylmethionine synthase OS=Drosophila melanogaster OX=7227 GN=Sam-S PE=2 SV=2	NA	NA	NA	NA	unchange	-0.177695	0.00385613	2.41385	down	unchange-down
CL3442.Contig4_All	CL3442.Contig4_All_Gene.14558	S-adenosylmethionine synthase OS=Drosophila melanogaster OX=7227 GN=Sam-S PE=2 SV=2	0.9937	0.992597	-0.00911773	0.00322693	unchange	1.99361	0	Inf	up	unchange-up
CL3445.Contig2_All	CL3445.Contig2_All_Gene.14563	N-acetyl-D-glucosamine kinase OS=Bos taurus OX=9913 GN=NAGK PE=2 SV=1	1.0183	0.922306	0.0261627	0.035125	unchange	0.882149	7.77033e-07	6.10956	up	unchange-up
CL3448.Contig2_All	CL3448.Contig2_All_Gene.14569	Probable 6-phosphogluconolactonase OS=Drosophila melanogaster OX=7227 GN=CG17333 PE=2 SV=1	1.0777	0.676315	0.107956	0.169851	unchange	-0.549416	0.000229859	3.63854	down	unchange-down
CL3451.Contig4_All	CL3451.Contig4_All_Gene.14579	Endoplasmic reticulum metallopeptidase 1 OS=Homo sapiens OX=9606 GN=ERMP1 PE=1 SV=2	1.4769	0.595523	0.562572	0.225102	unchange	-0.534914	1.80428e-05	4.7437	down	unchange-down
CL3453.Contig2_All	CL3453.Contig2_All_Gene.14581	Facilitated trehalose transporter Tret1 OS=Aedes aegypti OX=7159 GN=Tret1 PE=3 SV=1	2.355	0.128499	1.23573	0.8911	unchange	-0.220692	0.0103407	1.98545	down	unchange-down
CL3454.Contig2_All	CL3454.Contig2_All_Gene.14584	H/ACA ribonucleoprotein complex subunit 4 OS=Drosophila melanogaster OX=7227 GN=Nop60B PE=1 SV=1	1.1124	NA	0.153676	NA	unchange	0.693097	1.70977e-08	7.76706	up	unchange-up
CL3455.Contig6_All	CL3455.Contig6_All_Gene.14591	Cathepsin L1 OS=Canis lupus familiaris OX=9615 GN=CTSL PE=2 SV=1	3.5139	NA	1.81307	NA	unchange	0.412221	2.24574e-05	4.64864	up	unchange-up
CL3457.Contig2_All	CL3457.Contig2_All_Gene.14597	PREDICTED: titin-like [Dendroctonus ponderosae]	1.0754	NA	0.104873	NA	unchange	1.43376	0.00307842	2.51167	up	unchange-up
CL3459.Contig1_All	CL3459.Contig1_All_Gene.14599	Retinol dehydrogenase 14 OS=Homo sapiens OX=9606 GN=RDH14 PE=1 SV=1	1.8104	0.131227	0.856308	0.881976	unchange	1.52863	9.45256e-277	276.024	up	unchange-up
CL3459.Contig2_All	CL3459.Contig2_All_Gene.14600	Retinol dehydrogenase 14 OS=Bos taurus OX=9913 GN=RDH14 PE=2 SV=1	2.1003	0.115623	1.0706	0.936956	unchange	-0.504736	7.16836e-18	17.1446	down	unchange-down
CL3459.Contig3_All	CL3459.Contig3_All_Gene.14602	Retinol dehydrogenase 14 OS=Bos taurus OX=9913 GN=RDH14 PE=2 SV=1	NA	NA	NA	NA	unchange	-9.44114	2.04572e-40	39.6892	down	unchange-down
CL3460.Contig1_All	CL3460.Contig1_All_Gene.14605	Cytochrome c oxidase subunit 4 isoform 1, mitochondrial (Fragment) OS=Theropithecus gelada OX=9565 GN=COX4I1 PE=3 SV=1	0.7439	NA	-0.426819	NA	unchange	0.282293	8.62623e-05	4.06418	up	unchange-up
CL3460.Contig2_All	CL3460.Contig2_All_Gene.14606	Cytochrome c oxidase subunit 4 isoform 1, mitochondrial (Fragment) OS=Theropithecus gelada OX=9565 GN=COX4I1 PE=3 SV=1	NA	NA	NA	NA	unchange	-8.54275	8.24019e-31	30.0841	down	unchange-down
CL3460.Contig3_All	CL3460.Contig3_All_Gene.14607	Cytochrome c oxidase subunit 4 isoform 1, mitochondrial (Fragment) OS=Theropithecus gelada OX=9565 GN=COX4I1 PE=3 SV=1	1.217	0.349658	0.283329	0.456357	unchange	-0.824526	2.02813e-49	48.6929	down	unchange-down
CL3467.Contig2_All	CL3467.Contig2_All_Gene.14622	RNA-binding protein 8A OS=Danio rerio OX=7955 GN=rbm8a PE=2 SV=1	NA	NA	NA	NA	unchange	-0.328495	0.0702154	1.15357	unchange
CL3469.Contig6_All	CL3469.Contig6_All_Gene.14637	Ras-like protein 1 OS=Drosophila virilis OX=7244 GN=Ras85D PE=3 SV=1	0.8941	0.112624	-0.161492	0.94837	unchange	0.799881	1.17662e-07	6.92936	up	unchange-up
CL3471.Contig2_All	CL3471.Contig2_All_Gene.14641	Tryptophan--tRNA ligase, cytoplasmic OS=Bos taurus OX=9913 GN=WARS PE=1 SV=3	1.3884	NA	0.473423	NA	unchange	-0.232417	0.244368	0.611956	unchange
CL3478.Contig2_All	CL3478.Contig2_All_Gene.14656	Neurolysin, mitochondrial OS=Sus scrofa OX=9823 GN=NLN PE=1 SV=1	0.9714	NA	-0.0418626	NA	unchange	-0.656712	9.74758e-05	4.0111	down	unchange-down
CL3486.Contig2_All	CL3486.Contig2_All_Gene.14667	Probable medium-chain specific acyl-CoA dehydrogenase, mitochondrial OS=Drosophila melanogaster OX=7227 GN=CG12262 PE=2 SV=1	0.3877	0.724493	-1.36699	0.139966	unchange	-7.23576	5.47507e-60	59.2616	down	unchange-down
CL3486.Contig3_All	CL3486.Contig3_All_Gene.14669	Probable medium-chain specific acyl-CoA dehydrogenase, mitochondrial OS=Drosophila melanogaster OX=7227 GN=CG12262 PE=2 SV=1	1.1146	0.677775	0.156526	0.168915	unchange	-1.24481	5.86272e-151	150.232	down	unchange-down
CL349.Contig2_All	CL349.Contig2_All_Gene.1723	Rhythmically expressed gene 5 protein OS=Drosophila melanogaster OX=7227 GN=Reg-5 PE=2 SV=2	1.5028	0.163605	0.587653	0.786204	unchange	-0.552727	1.32563e-34	33.8776	down	unchange-down
CL3491.Contig1_All	CL3491.Contig1_All_Gene.14692	Protein transport protein Sec61 subunit alpha isoform 2 OS=Mus musculus OX=10090 GN=Sec61a2 PE=2 SV=3	1.4583	0.257959	0.544288	0.588449	unchange	0.792542	4.17302e-22	21.3795	up	unchange-up
CL3494.Contig1_All	CL3494.Contig1_All_Gene.14695	Probable elongation factor 1-beta OS=Drosophila melanogaster OX=7227 GN=eEF1beta PE=1 SV=3	NA	NA	NA	NA	unchange	-8.16041	3.00563e-27	26.5221	down	unchange-down
CL3494.Contig4_All	CL3494.Contig4_All_Gene.14698	Elongation factor 1-delta OS=Artemia salina OX=85549 PE=1 SV=2	0.7623	0.259887	-0.391569	0.585215	unchange	0.985989	7.28566e-137	136.138	up	unchange-up
CL3495.Contig2_All	CL3495.Contig2_All_Gene.14700	Aminopeptidase N OS=Bos taurus OX=9913 GN=ANPEP PE=2 SV=4	1.6522	0.370607	0.724388	0.431086	unchange	-0.794339	3.96423e-75	74.4018	down	unchange-down
CL35.Contig1_All	CL35.Contig1_All_Gene.185	Zinc finger RNA-binding protein OS=Homo sapiens OX=9606 GN=ZFR PE=1 SV=2	1.7691	0.0955451	0.823016	1.01979	unchange	0.580998	1.68077e-18	17.7745	up	unchange-up
CL3504.Contig3_All	CL3504.Contig3_All_Gene.14749	Tetraspanin-9 OS=Ovis aries OX=9940 GN=TSPAN9 PE=2 SV=1	NA	NA	NA	NA	unchange	0.491342	8.43107e-06	5.07412	up	unchange-up
CL3521.Contig2_All	CL3521.Contig2_All_Gene.14780	Carbonic anhydrase OS=Danio rerio OX=7955 GN=cahz PE=1 SV=2	NA	NA	NA	NA	unchange	-1.4634	2.09295e-17	16.6792	down	unchange-down
CL3521.Contig3_All	CL3521.Contig3_All_Gene.14781	Carbonic anhydrase OS=Danio rerio OX=7955 GN=cahz PE=1 SV=2	0.373	NA	-1.42275	NA	unchange	-0.443345	9.81445e-10	9.00813	down	unchange-down
CL3524.Contig2_All	CL3524.Contig2_All_Gene.14787	1,4-alpha-glucan-branching enzyme OS=Mus musculus OX=10090 GN=Gbe1 PE=1 SV=1	0.8298	0.409343	-0.269164	0.387913	unchange	-0.499087	4.1956e-12	11.3772	down	unchange-down
CL3530.Contig2_All	CL3530.Contig2_All_Gene.14799	Period circadian protein (Fragments) OS=Drosophila mauritiana OX=7226 GN=per PE=3 SV=2	1.351	0.218427	0.434028	0.660693	unchange	-0.766065	0.0533752	1.27266	unchange
CL3537.Contig1_All	CL3537.Contig1_All_Gene.14814	Zinc finger protein 33B OS=Homo sapiens OX=9606 GN=ZNF33B PE=1 SV=2	NA	NA	NA	NA	unchange	0.681403	0.195254	0.709401	unchange
CL3538.Contig3_All	CL3538.Contig3_All_Gene.14818	2-aminomuconic semialdehyde dehydrogenase OS=Homo sapiens OX=9606 GN=ALDH8A1 PE=1 SV=1	0.9573	NA	-0.062957	NA	unchange	0.402825	0.148962	0.826925	unchange
CL3543.Contig3_All	CL3543.Contig3_All_Gene.14835	Integumentary mucin C.1 (Fragment) OS=Xenopus laevis OX=8355 PE=2 SV=1	NA	NA	NA	NA	unchange	-4.13335	2.20866e-64	63.6559	down	unchange-down
CL3543.Contig5_All	CL3543.Contig5_All_Gene.14841	Mucin-2 OS=Homo sapiens OX=9606 GN=MUC2 PE=1 SV=2	3.3778	0.0822641	1.75608	1.08479	unchange	-0.0476886	0.817714	0.0873986	unchange
CL3544.Contig4_All	CL3544.Contig4_All_Gene.14850	Glycerol-3-phosphate acyltransferase 1, mitochondrial OS=Bos taurus OX=9913 GN=GPAM PE=2 SV=1	1.3177	NA	0.398022	NA	unchange	-1.58863	4.00059e-17	16.3979	down	unchange-down
CL3547.Contig6_All	CL3547.Contig6_All_Gene.14859	Acetyl-CoA carboxylase 1 OS=Ovis aries OX=9940 GN=ACACA PE=2 SV=1	1.8362	0.0944081	0.876723	1.02499	unchange	0.191687	0.000940152	3.0268	up	unchange-up
CL3552.Contig1_All	CL3552.Contig1_All_Gene.14868	T-complex protein 11-like protein 1 OS=Homo sapiens OX=9606 GN=TCP11L1 PE=1 SV=1	NA	NA	NA	NA	unchange	-0.489502	0.122759	0.910945	unchange
CL3552.Contig4_All	CL3552.Contig4_All_Gene.14871	T-complex protein 11-like protein 1 OS=Homo sapiens OX=9606 GN=TCP11L1 PE=1 SV=1	0.9918	0.803784	-0.0118789	0.0948609	unchange	0.435234	0.000106664	3.97198	up	unchange-up
CL3554.Contig1_All	CL3554.Contig1_All_Gene.14873	Probable isocitrate dehydrogenase [NAD] subunit alpha, mitochondrial OS=Drosophila melanogaster OX=7227 GN=l(1)G0156 PE=2 SV=1	0.5963	0.0638154	-0.74589	1.19507	unchange	-5.012	1.40729e-23	22.8516	down	unchange-down
CL3554.Contig2_All	CL3554.Contig2_All_Gene.14876	Probable isocitrate dehydrogenase [NAD] subunit alpha, mitochondrial OS=Drosophila melanogaster OX=7227 GN=l(1)G0156 PE=2 SV=1	NA	NA	NA	NA	unchange	0.0877494	0.493312	0.306878	unchange
CL3554.Contig3_All	CL3554.Contig3_All_Gene.14878	Probable isocitrate dehydrogenase [NAD] subunit alpha, mitochondrial OS=Drosophila melanogaster OX=7227 GN=l(1)G0156 PE=2 SV=1	NA	NA	NA	NA	unchange	-0.96588	1.18965e-28	27.9246	down	unchange-down
CL3560.Contig1_All	CL3560.Contig1_All_Gene.14883	Phenoloxidase-activating factor 1 OS=Holotrichia diomphalia OX=33394 GN=PPAF1 PE=1 SV=1	1.2512	0.371035	0.323312	0.430585	unchange	0.171523	0.0492775	1.30735	up	unchange-up
CL3560.Contig2_All	CL3560.Contig2_All_Gene.14884	Phenoloxidase-activating factor 3 OS=Holotrichia diomphalia OX=33394 GN=PPAF3 PE=1 SV=1	NA	NA	NA	NA	unchange	-8.74764	2.21914e-40	39.6538	down	unchange-down
CL3564.Contig2_All	CL3564.Contig2_All_Gene.14897	Dynamin OS=Drosophila melanogaster OX=7227 GN=shi PE=1 SV=2	NA	NA	NA	NA	unchange	0.572179	0.00199336	2.70041	up	unchange-up
CL3565.Contig2_All	CL3565.Contig2_All_Gene.14901	Dehydrogenase/reductase SDR family member 4 OS=Mus musculus OX=10090 GN=Dhrs4 PE=1 SV=3	0.6743	0.523101	-0.568537	0.281415	unchange	-0.035738	0.76981	0.113616	unchange
CL3565.Contig3_All	CL3565.Contig3_All_Gene.14903	Dehydrogenase/reductase SDR family member 4 OS=Bos taurus OX=9913 GN=DHRS4 PE=2 SV=2	NA	NA	NA	NA	unchange	-0.434124	7.89114e-09	8.10286	down	unchange-down
CL3567.Contig1_All	CL3567.Contig1_All_Gene.14907	S-formylglutathione hydrolase OS=Homo sapiens OX=9606 GN=ESD PE=1 SV=2	NA	NA	NA	NA	unchange	-5.57808	4.06809e-10	9.39061	down	unchange-down
CL3567.Contig3_All	CL3567.Contig3_All_Gene.14909	S-formylglutathione hydrolase OS=Homo sapiens OX=9606 GN=ESD PE=1 SV=2	0.7483	0.324263	-0.418311	0.489103	unchange	0.526317	1.46624e-10	9.83379	up	unchange-up
CL3571.Contig2_All	CL3571.Contig2_All_Gene.14914	V-type proton ATPase subunit B OS=Manduca sexta OX=7130 GN=VHA55 PE=2 SV=1	0.8029	0.326956	-0.316708	0.485511	unchange	-0.145941	0.00156284	2.80609	down	unchange-down
CL3572.Contig1_All	CL3572.Contig1_All_Gene.14917	Ribose-5-phosphate isomerase OS=Sus scrofa OX=9823 GN=RPIA PE=2 SV=1	NA	NA	NA	NA	unchange	0.52057	0.0173567	1.76053	up	unchange-up
CL3572.Contig3_All	CL3572.Contig3_All_Gene.14921	Ribose-5-phosphate isomerase OS=Sus scrofa OX=9823 GN=RPIA PE=2 SV=1	0.8728	0.346032	-0.196277	0.460884	unchange	-1.48538	5.86805e-06	5.23151	down	unchange-down
CL3583.Contig2_All	CL3583.Contig2_All_Gene.14960	Tubulin-specific chaperone D OS=Gallus gallus OX=9031 GN=TBCD PE=2 SV=1	1.2331	NA	0.30229	NA	unchange	-0.462736	0.00208502	2.68089	down	unchange-down
CL3587.Contig1_All	CL3587.Contig1_All_Gene.14967	Laminin subunit alpha-3 OS=Mus musculus OX=10090 GN=Lama3 PE=1 SV=4	1.954	0.139804	0.96643	0.854479	unchange	-0.503025	2.33816e-13	12.6311	down	unchange-down
CL3587.Contig2_All	CL3587.Contig2_All_Gene.14970	Laminin subunit alpha-3 OS=Mus musculus OX=10090 GN=Lama3 PE=1 SV=4	1.6331	0.047884	0.707613	1.31981	up	0.361919	2.14342e-08	7.66889	up	up-up
CL3588.Contig2_All	CL3588.Contig2_All_Gene.14976	Apoptosis-inducing factor 1, mitochondrial OS=Rattus norvegicus OX=10116 GN=Aifm1 PE=1 SV=1	0.8915	0.53764	-0.165693	0.269508	unchange	-0.0771423	0.813835	0.0894637	unchange
CL3593.Contig2_All	CL3593.Contig2_All_Gene.14982	uncharacterized protein LOC108735490 [Agrilus planipennis]	0.6276	0.0276369	-0.672083	1.55851	down	-0.343881	5.02993e-07	6.29844	down	down-down
CL3596.Contig7_All	CL3596.Contig7_All_Gene.14990	Protein phosphatase inhibitor 2 OS=Bos taurus OX=9913 GN=PPP1R2 PE=2 SV=1	NA	NA	NA	NA	unchange	0.649513	0.00564545	2.2483	up	unchange-up
CL3599.Contig2_All	CL3599.Contig2_All_Gene.14992	Prefoldin subunit 5 OS=Pongo abelii OX=9601 GN=PFDN5 PE=2 SV=1	0.9989	0.984648	-0.00158784	0.00671889	unchange	0.566471	0.00916937	2.03766	up	unchange-up
CL3602.Contig1_All	CL3602.Contig1_All_Gene.14999	Probable cytochrome P450 6d4 OS=Drosophila melanogaster OX=7227 GN=Cyp6d4 PE=2 SV=1	NA	NA	NA	NA	unchange	-1.52339	1.60958e-55	54.7933	down	unchange-down
CL3602.Contig4_All	CL3602.Contig4_All_Gene.15003	Probable cytochrome P450 28d1 OS=Drosophila melanogaster OX=7227 GN=Cyp28d1 PE=2 SV=1	NA	NA	NA	NA	unchange	-8.86511	4.57277e-34	33.3398	down	unchange-down
CL3602.Contig6_All	CL3602.Contig6_All_Gene.15006	Cytochrome P450 9e2 OS=Blattella germanica OX=6973 GN=CYP9E2 PE=2 SV=1	3.3163	NA	1.72957	NA	unchange	-0.620782	8.31824e-06	5.07997	down	unchange-down
CL3602.Contig7_All	CL3602.Contig7_All_Gene.15008	Cytochrome P450 9e2 OS=Blattella germanica OX=6973 GN=CYP9E2 PE=2 SV=1	1.3655	0.466655	0.449429	0.331004	unchange	-1.494	2.17105e-221	220.663	down	unchange-down
CL3604.Contig3_All	CL3604.Contig3_All_Gene.15015	BolA-like protein DDB_G0274169 OS=Dictyostelium discoideum OX=44689 GN=DDB_G0274169 PE=3 SV=1	NA	NA	NA	NA	unchange	1.41272	1.75121e-05	4.75666	up	unchange-up
CL3607.Contig3_All	CL3607.Contig3_All_Gene.15020	Monoacylglycerol lipase ABHD12 OS=Xenopus tropicalis OX=8364 GN=abhd12 PE=2 SV=1	NA	NA	NA	NA	unchange	0.326855	0.0533214	1.2731	unchange
CL3612.Contig2_All	CL3612.Contig2_All_Gene.15027	Eukaryotic translation initiation factor 3 subunit H OS=Bombyx mori OX=7091 PE=2 SV=1	1.1271	0.430757	0.172616	0.365768	unchange	0.832919	2.32599e-79	78.6334	up	unchange-up
CL3613.Contig3_All	CL3613.Contig3_All_Gene.15029	UBX domain-containing protein 4 OS=Pongo abelii OX=9601 GN=UBXN4 PE=2 SV=1	1.2975	0.13744	0.375735	0.861887	unchange	0.317739	4.27308e-05	4.36926	up	unchange-up
CL3619.Contig1_All	CL3619.Contig1_All_Gene.15035	Venom protease OS=Bombus pensylvanicus OX=28643 PE=1 SV=1	NA	NA	NA	NA	unchange	-7.79687	4.34485e-24	23.362	down	unchange-down
CL3619.Contig3_All	CL3619.Contig3_All_Gene.15037	Venom protease OS=Bombus pensylvanicus OX=28643 PE=1 SV=1	1.7978	0.150064	0.846233	0.823724	unchange	-0.764801	1.60206e-39	38.7953	down	unchange-down
CL362.Contig12_All	CL362.Contig12_All_Gene.1799	Luc7-like protein 3 OS=Mus musculus OX=10090 GN=Luc7l3 PE=1 SV=1	NA	NA	NA	NA	unchange	0.366609	0.0796205	1.09897	unchange
CL362.Contig13_All	CL362.Contig13_All_Gene.1806	Uncharacterized protein DDB_G0286299 OS=Dictyostelium discoideum OX=44689 GN=DDB_G0286299 PE=4 SV=1	1.1642	0.741303	0.219339	0.130004	unchange	0.369233	0.000324265	3.4891	up	unchange-up
CL362.Contig7_All	CL362.Contig7_All_Gene.1784	Muscle M-line assembly protein unc-89 OS=Caenorhabditis elegans OX=6239 GN=unc-89 PE=1 SV=3	0.2937	NA	-1.76758	NA	unchange	-1.08559	8.20396e-10	9.08598	down	unchange-down
CL362.Contig8_All	CL362.Contig8_All_Gene.1786	Enolase-phosphatase E1 OS=Aedes aegypti OX=7159 GN=AAEL000109 PE=3 SV=1	NA	NA	NA	NA	unchange	-1.11237	1.29708e-46	45.887	down	unchange-down
CL362.Contig9_All	CL362.Contig9_All_Gene.1790	Enolase-phosphatase E1 OS=Aedes aegypti OX=7159 GN=AAEL000109 PE=3 SV=1	0.9244	0.719555	-0.113411	0.142936	unchange	-1.13764	3.43476e-19	18.4641	down	unchange-down
CL3623.Contig1_All	CL3623.Contig1_All_Gene.15041	Carboxypeptidase D OS=Homo sapiens OX=9606 GN=CPD PE=1 SV=2	1.3518	0.213717	0.434882	0.670161	unchange	0.113806	0.496379	0.304186	unchange
CL3623.Contig2_All	CL3623.Contig2_All_Gene.15042	Carboxypeptidase D OS=Homo sapiens OX=9606 GN=CPD PE=1 SV=2	1.2694	0.271573	0.344147	0.566113	unchange	-0.768788	1.85197e-09	8.73237	down	unchange-down
CL3628.Contig1_All	CL3628.Contig1_All_Gene.15050	Transaldolase OS=Rattus norvegicus OX=10116 GN=Taldo1 PE=1 SV=2	NA	NA	NA	NA	unchange	-1.13362	8.13612e-11	10.0896	down	unchange-down
CL3628.Contig2_All	CL3628.Contig2_All_Gene.15051	Transaldolase OS=Rattus norvegicus OX=10116 GN=Taldo1 PE=1 SV=2	0.8239	0.414266	-0.279459	0.382721	unchange	0.739577	1.11119e-70	69.9542	up	unchange-up
CL3629.Contig1_All	CL3629.Contig1_All_Gene.15055	Proactivator polypeptide-like 1 OS=Mus musculus OX=10090 GN=Psapl1 PE=1 SV=2	NA	NA	NA	NA	unchange	-4.57926	1.14181e-35	34.9424	down	unchange-down
CL3629.Contig2_All	CL3629.Contig2_All_Gene.15056	Pulmonary surfactant-associated protein B OS=Mus musculus OX=10090 GN=Sftpb PE=1 SV=1	0.6456	0.217074	-0.631288	0.663392	unchange	-0.758133	1.76597e-129	128.753	down	unchange-down
CL3631.Contig1_All	CL3631.Contig1_All_Gene.15058	Apolipophorins OS=Locusta migratoria OX=7004 PE=1 SV=2	0.0075	NA	-7.05889	NA	unchange	-10.593	2.26133e-55	54.6456	down	unchange-down
CL3631.Contig2_All	CL3631.Contig2_All_Gene.15060	von Willebrand factor (Fragment) OS=Bos taurus OX=9913 GN=VWF PE=1 SV=2	1.9767	0.183599	0.983094	0.736129	unchange	-1.78513	0	Inf	down	unchange-down
CL3631.Contig3_All	CL3631.Contig3_All_Gene.15064	Mucin-5B OS=Homo sapiens OX=9606 GN=MUC5B PE=1 SV=3	1.6885	0.0172431	0.755742	1.76339	up	-0.266179	1.17769e-16	15.929	down	up-down
CL3632.Contig4_All	CL3632.Contig4_All_Gene.15069	Prolyl endopeptidase OS=Sus scrofa OX=9823 GN=PREP PE=1 SV=1	1.1168	0.626432	0.159371	0.203126	unchange	1.01286	8.65098e-12	11.0629	up	unchange-up
CL3633.Contig1_All	CL3633.Contig1_All_Gene.15071	PREDICTED: uncharacterized protein LOC109540628 [Dendroctonus ponderosae]	1.7625	0.45045	0.817623	0.346353	unchange	0.828867	0.529338	0.276267	unchange
CL3636.Contig1_All	CL3636.Contig1_All_Gene.15081	Glucose-6-phosphate 1-dehydrogenase OS=Ceratitis capitata OX=7213 GN=ZW PE=2 SV=1	NA	NA	NA	NA	unchange	-6.76995	1.37931e-16	15.8603	down	unchange-down
CL3636.Contig3_All	CL3636.Contig3_All_Gene.15085	Glucose-6-phosphate 1-dehydrogenase OS=Drosophila melanogaster OX=7227 GN=Zw PE=1 SV=2	0.9387	0.646805	-0.0912639	0.189226	unchange	0.791417	6.31078e-14	13.1999	up	unchange-up
CL3638.Contig1_All	CL3638.Contig1_All_Gene.15091	Ornithine aminotransferase, mitochondrial OS=Drosophila melanogaster OX=7227 GN=Oat PE=2 SV=1	NA	NA	NA	NA	unchange	-0.207372	0.421633	0.375065	unchange
CL3638.Contig3_All	CL3638.Contig3_All_Gene.15093	Ornithine aminotransferase, mitochondrial OS=Drosophila ananassae OX=7217 GN=Oat PE=1 SV=1	NA	NA	NA	NA	unchange	-8.15922	3.12812e-27	26.5047	down	unchange-down
CL3638.Contig5_All	CL3638.Contig5_All_Gene.15095	Ornithine aminotransferase, mitochondrial OS=Drosophila melanogaster OX=7227 GN=Oat PE=2 SV=1	0.7856	0.00278392	-0.348133	2.55534	unchange	-1.11141	1.22128e-27	26.9132	down	unchange-down
CL364.Contig3_All	CL364.Contig3_All_Gene.1834	Ribosome production factor 2 homolog OS=Drosophila melanogaster OX=7227 GN=Non3 PE=2 SV=3	NA	NA	NA	NA	unchange	1.01204	0.000290043	3.53754	up	unchange-up
CL3648.Contig3_All	CL3648.Contig3_All_Gene.15127	Cathepsin F OS=Mus musculus OX=10090 GN=Ctsf PE=1 SV=1	NA	NA	NA	NA	unchange	-0.77597	2.31415e-82	81.6356	down	unchange-down
CL3648.Contig4_All	CL3648.Contig4_All_Gene.15128	Cathepsin F OS=Mus musculus OX=10090 GN=Ctsf PE=1 SV=1	0.7959	0.126987	-0.329341	0.896241	unchange	0.332814	2.8302e-14	13.5482	up	unchange-up
CL365.Contig2_All	CL365.Contig2_All_Gene.1835	Phenylalanine--tRNA ligase beta subunit OS=Drosophila melanogaster OX=7227 GN=beta-PheRS PE=1 SV=1	1.4532	0.225436	0.539233	0.646976	unchange	0.0488579	0.714332	0.1461	unchange
CL3650.Contig3_All	CL3650.Contig3_All_Gene.15139	Laminin subunit gamma-1 OS=Drosophila melanogaster OX=7227 GN=LanB2 PE=2 SV=2	1.265	0.395285	0.339137	0.40309	unchange	-0.500284	0.151656	0.819139	unchange
CL3655.Contig2_All	CL3655.Contig2_All_Gene.15155	Cathepsin L OS=Drosophila melanogaster OX=7227 GN=Cp1 PE=2 SV=2	0.6228	0.296267	-0.683159	0.528317	unchange	0.278264	6.61417e-09	8.17952	up	unchange-up
CL3656.Contig3_All	CL3656.Contig3_All_Gene.15162	Paxillin OS=Pongo abelii OX=9601 GN=PXN PE=2 SV=1	0.1308	0.0127352	-2.93457	1.89499	down	-0.363434	6.98184e-05	4.15603	down	down-down
CL3656.Contig4_All	CL3656.Contig4_All_Gene.15165	Paxillin OS=Rattus norvegicus OX=10116 GN=Pxn PE=1 SV=1	NA	NA	NA	NA	unchange	-0.906095	8.4756e-16	15.0718	down	unchange-down
CL3665.Contig5_All	CL3665.Contig5_All_Gene.15196	PREDICTED: uncharacterized protein LOC109543856 [Dendroctonus ponderosae]	NA	NA	NA	NA	unchange	-1.33989	3.17358e-43	42.4985	down	unchange-down
CL3665.Contig6_All	CL3665.Contig6_All_Gene.15197	PREDICTED: uncharacterized protein LOC109543856 [Dendroctonus ponderosae]	NA	NA	NA	NA	unchange	-2.54515	6.7531e-62	61.1705	down	unchange-down
CL3670.Contig1_All	CL3670.Contig1_All_Gene.15214	Proteasome subunit beta type-3 OS=Drosophila melanogaster OX=7227 GN=Prosbeta3 PE=1 SV=1	NA	NA	NA	NA	unchange	-1.96031	2.34255e-10	9.63031	down	unchange-down
CL3670.Contig2_All	CL3670.Contig2_All_Gene.15215	Proteasome subunit beta type-3 OS=Drosophila melanogaster OX=7227 GN=Prosbeta3 PE=1 SV=1	1.3115	0.42601	0.391218	0.37058	unchange	0.0575704	0.690118	0.161077	unchange
CL3670.Contig3_All	CL3670.Contig3_All_Gene.15216	Proteasome subunit beta type-3 OS=Drosophila melanogaster OX=7227 GN=Prosbeta3 PE=1 SV=1	0.1795	NA	-2.47794	NA	unchange	0.758415	2.56954e-19	18.5901	up	unchange-up
CL3673.Contig7_All	CL3673.Contig7_All_Gene.15232	Innexin shaking-B OS=Anopheles gambiae OX=7165 GN=shakB PE=3 SV=1	NA	NA	NA	NA	unchange	-0.00480647	0.98549	0.00634799	unchange
CL3680.Contig3_All	CL3680.Contig3_All_Gene.15259	Rabankyrin-5 OS=Mus musculus OX=10090 GN=Ankfy1 PE=1 SV=2	1.6538	NA	0.725785	NA	unchange	-0.47572	8.904e-05	4.05041	down	unchange-down
CL3682.Contig1_All	CL3682.Contig1_All_Gene.15261	Modifier of mdg4 OS=Drosophila melanogaster OX=7227 GN=mod(mdg4) PE=1 SV=1	1.7886	NA	0.838831	NA	unchange	-0.272412	8.5251e-05	4.0693	down	unchange-down
CL3685.Contig3_All	CL3685.Contig3_All_Gene.15265	Trichohyalin OS=Homo sapiens OX=9606 GN=TCHH PE=1 SV=2	0.88	0.433379	-0.184425	0.363132	unchange	-0.0441925	0.602974	0.219701	unchange
CL3687.Contig2_All	CL3687.Contig2_All_Gene.15277	Carboxypeptidase Q OS=Xenopus laevis OX=8355 GN=cpq PE=2 SV=1	0.7008	NA	-0.512925	NA	unchange	0.00853623	0.983406	0.00726733	unchange
CL3689.Contig3_All	CL3689.Contig3_All_Gene.15282	Flotillin-1 OS=Drosophila melanogaster OX=7227 GN=Flo1 PE=2 SV=1	1.0125	0.833319	0.0179219	0.0791886	unchange	-0.929009	5.26556e-18	17.2786	down	unchange-down
CL3693.Contig6_All	CL3693.Contig6_All_Gene.15294	Ras-related protein Rap1 OS=Drosophila melanogaster OX=7227 GN=Rap1 PE=2 SV=2	0.8036	0.423588	-0.315451	0.373056	unchange	-1.59336	1.4887e-05	4.82719	down	unchange-down
CL3695.Contig1_All	CL3695.Contig1_All_Gene.15299	Minor histocompatibility antigen H13 OS=Homo sapiens OX=9606 GN=HM13 PE=1 SV=1	NA	NA	NA	NA	unchange	-1.9119	4.70781e-29	28.3272	down	unchange-down
CL3695.Contig2_All	CL3695.Contig2_All_Gene.15300	Minor histocompatibility antigen H13 OS=Homo sapiens OX=9606 GN=HM13 PE=1 SV=1	0.4449	NA	-1.16845	NA	unchange	0.335868	0.000168197	3.77418	up	unchange-up
CL3696.Contig2_All	CL3696.Contig2_All_Gene.15304	NHL repeat-containing protein 2 OS=Homo sapiens OX=9606 GN=NHLRC2 PE=1 SV=1	0.685	NA	-0.545824	NA	unchange	-0.393717	0.19921	0.700689	unchange
CL3696.Contig3_All	CL3696.Contig3_All_Gene.15305	NHL repeat-containing protein 2 OS=Bos taurus OX=9913 GN=NHLRC2 PE=2 SV=1	0.9974	0.995232	-0.00375589	0.00207554	unchange	0.443229	0.00754745	2.1222	up	unchange-up
CL3696.Contig4_All	CL3696.Contig4_All_Gene.15306	NHL repeat-containing protein 2 OS=Homo sapiens OX=9606 GN=NHLRC2 PE=1 SV=1	0.7465	0.277441	-0.421786	0.55683	unchange	-0.523642	4.73817e-07	6.32439	down	unchange-down
CL3706.Contig1_All	CL3706.Contig1_All_Gene.15334	Developmentally-regulated GTP-binding protein 2 OS=Homo sapiens OX=9606 GN=DRG2 PE=1 SV=1	1.4381	0.0460811	0.524164	1.33648	unchange	-0.628541	1.57375e-05	4.80306	down	unchange-down
CL3719.Contig1_All	CL3719.Contig1_All_Gene.15364	Transitional endoplasmic reticulum ATPase TER94 OS=Drosophila melanogaster OX=7227 GN=TER94 PE=1 SV=1	1.1211	0.357022	0.164915	0.447305	unchange	-0.605321	3.39047e-26	25.4697	down	unchange-down
CL3719.Contig2_All	CL3719.Contig2_All_Gene.15367	Transitional endoplasmic reticulum ATPase TER94 OS=Drosophila melanogaster OX=7227 GN=TER94 PE=1 SV=1	NA	NA	NA	NA	unchange	0.250619	7.15792e-10	9.14521	up	unchange-up
CL3723.Contig1_All	CL3723.Contig1_All_Gene.15375	Calcium-transporting ATPase sarcoplasmic/endoplasmic reticulum type OS=Drosophila melanogaster OX=7227 GN=Ca-P60A PE=1 SV=2	0.6886	0.299588	-0.538262	0.523475	unchange	0.0608126	0.133149	0.875661	unchange
CL3723.Contig3_All	CL3723.Contig3_All_Gene.15379	Calcium-transporting ATPase sarcoplasmic/endoplasmic reticulum type OS=Drosophila melanogaster OX=7227 GN=Ca-P60A PE=1 SV=2	0.6521	0.276707	-0.616835	0.55798	unchange	-0.766708	1.03595e-107	106.985	down	unchange-down
CL3723.Contig4_All	CL3723.Contig4_All_Gene.15381	Calcium-transporting ATPase sarcoplasmic/endoplasmic reticulum type OS=Drosophila melanogaster OX=7227 GN=Ca-P60A PE=1 SV=2	NA	NA	NA	NA	unchange	-1.59605	1.61097e-208	207.793	down	unchange-down
CL3725.Contig4_All	CL3725.Contig4_All_Gene.15396	60S ribosomal protein L18 OS=Timarcha balearica OX=79517 GN=RpL18 PE=2 SV=1	0.6294	0.616772	-0.667951	0.209875	unchange	-0.188963	0.0342144	1.46579	down	unchange-down
CL3729.Contig2_All	CL3729.Contig2_All_Gene.15402	Host cell factor 2 OS=Homo sapiens OX=9606 GN=HCFC2 PE=1 SV=1	1.022	NA	0.0313952	NA	unchange	0.233585	0.0638735	1.19468	unchange
CL3730.Contig1_All	CL3730.Contig1_All_Gene.15408	RNA-binding protein squid OS=Drosophila melanogaster OX=7227 GN=sqd PE=1 SV=3	1.9425	0.0125928	0.957915	1.89988	up	0.699403	6.74006e-36	35.1713	up	up-up
CL3733.Contig1_All	CL3733.Contig1_All_Gene.15415	Lysosomal aspartic protease OS=Aedes aegypti OX=7159 GN=AAEL006169 PE=1 SV=2	NA	NA	NA	NA	unchange	-9.34815	2.4423e-39	38.6122	down	unchange-down
CL3733.Contig3_All	CL3733.Contig3_All_Gene.15417	Lysosomal aspartic protease OS=Aedes aegypti OX=7159 GN=AAEL006169 PE=1 SV=2	NA	NA	NA	NA	unchange	0.389781	3.26864e-24	23.4856	up	unchange-up
CL3733.Contig4_All	CL3733.Contig4_All_Gene.15418	Lysosomal aspartic protease OS=Aedes aegypti OX=7159 GN=AAEL006169 PE=1 SV=2	0.5441	0.0620624	-0.878056	1.20717	unchange	-0.730016	3.99445e-66	65.3985	down	unchange-down
CL3735.Contig2_All	CL3735.Contig2_All_Gene.15423	Peroxisomal biogenesis factor 19 OS=Pongo abelii OX=9601 GN=PEX19 PE=2 SV=1	1.056	0.807357	0.0786098	0.0929342	unchange	0.393083	5.12287e-05	4.29049	up	unchange-up
CL3736.Contig2_All	CL3736.Contig2_All_Gene.15426	Cytoplasmic aconitate hydratase OS=Mus musculus OX=10090 GN=Aco1 PE=1 SV=3	4.7454	0.0438524	2.24653	1.35801	up	-0.103559	0.212547	0.672545	unchange	up-unchange
CL3738.Contig5_All	CL3738.Contig5_All_Gene.15449	Unconventional myosin ID OS=Drosophila melanogaster OX=7227 GN=Myo31DF PE=1 SV=1	0.7634	0.913046	-0.389489	0.0395074	unchange	0.909843	0.000243649	3.61324	up	unchange-up
CL374.Contig1_All	CL374.Contig1_All_Gene.1858	Tyrosine-protein phosphatase non-receptor type 23 (Fragment) OS=Rattus norvegicus OX=10116 GN=Ptpn23 PE=1 SV=2	NA	NA	NA	NA	unchange	5.66025	1.87696e-10	9.72655	up	unchange-up
CL3740.Contig2_All	CL3740.Contig2_All_Gene.15455	Trans-1,2-dihydrobenzene-1,2-diol dehydrogenase OS=Xenopus laevis OX=8355 GN=dhdh PE=2 SV=1	NA	NA	NA	NA	unchange	0.153215	0.378133	0.422356	unchange
CL3740.Contig3_All	CL3740.Contig3_All_Gene.15456	Trans-1,2-dihydrobenzene-1,2-diol dehydrogenase OS=Xenopus laevis OX=8355 GN=dhdh PE=2 SV=1	1.1782	0.2306	0.236584	0.63714	unchange	-1.12468	3.78879e-38	37.4215	down	unchange-down
CL3748.Contig1_All	CL3748.Contig1_All_Gene.15482	Calpain small subunit 1 OS=Mus musculus OX=10090 GN=Capns1 PE=1 SV=1	NA	NA	NA	NA	unchange	-1.00739	6.44719e-05	4.19063	down	unchange-down
CL3748.Contig2_All	CL3748.Contig2_All_Gene.15483	Calpain small subunit 1 OS=Rattus norvegicus OX=10116 GN=Capns1 PE=1 SV=3	NA	NA	NA	NA	unchange	-0.268825	0.423091	0.373566	unchange
CL3750.Contig4_All	CL3750.Contig4_All_Gene.15492	Serine protease snake OS=Drosophila melanogaster OX=7227 GN=snk PE=1 SV=2	0.9361	NA	-0.0952654	NA	unchange	0.00396226	0.972043	0.0123144	unchange
CL3750.Contig5_All	CL3750.Contig5_All_Gene.15494	Serine protease snake OS=Drosophila melanogaster OX=7227 GN=snk PE=1 SV=2	1.5245	0.294998	0.608336	0.530181	unchange	-0.371368	2.16582e-08	7.66438	down	unchange-down
CL3751.Contig4_All	CL3751.Contig4_All_Gene.15499	Heat shock cognate 71 kDa protein OS=Cricetulus griseus OX=10029 GN=HSPA8 PE=2 SV=1	NA	NA	NA	NA	unchange	0.192207	0.497963	0.302803	unchange
CL3754.Contig2_All	CL3754.Contig2_All_Gene.15506	Glycerol kinase OS=Bos taurus OX=9913 GN=GK PE=2 SV=1	0.9986	NA	-0.00202119	NA	unchange	-1.48841	1.12527e-07	6.94874	down	unchange-down
CL3758.Contig2_All	CL3758.Contig2_All_Gene.15519	Aldo-keto reductase family 1 member A1 OS=Mus musculus OX=10090 GN=Akr1a1 PE=1 SV=3	0.5814	0.13267	-0.782397	0.877229	unchange	0.433911	0.000477718	3.32083	up	unchange-up
CL3758.Contig3_All	CL3758.Contig3_All_Gene.15520	Aldo-keto reductase family 1 member A1 OS=Mus musculus OX=10090 GN=Akr1a1 PE=1 SV=3	NA	NA	NA	NA	unchange	-0.754901	2.34527e-09	8.62981	down	unchange-down
CL376.Contig3_All	CL376.Contig3_All_Gene.1872	Globin-2 A chain OS=Anadara inaequivalvis OX=6561 PE=1 SV=2	0.8789	NA	-0.186229	NA	unchange	-0.0524121	0.912463	0.0397849	unchange
CL3760.Contig2_All	CL3760.Contig2_All_Gene.15531	E3 ubiquitin-protein ligase HUWE1 OS=Mus musculus OX=10090 GN=Huwe1 PE=1 SV=5	NA	NA	NA	NA	unchange	0.0948423	0.289575	0.538239	unchange
CL3766.Contig7_All	CL3766.Contig7_All_Gene.15552	Moesin/ezrin/radixin homolog 1 OS=Drosophila melanogaster OX=7227 GN=Moe PE=1 SV=2	0.5877	0.0703803	-0.766848	1.15255	unchange	-1.90024	1.71447e-63	62.7659	down	unchange-down
CL3768.Contig1_All	CL3768.Contig1_All_Gene.15559	Mitochondrial intermediate peptidase OS=Homo sapiens OX=9606 GN=MIPEP PE=1 SV=2	NA	NA	NA	NA	unchange	-1.15679	0.0277863	1.55617	down	unchange-down
CL377.Contig1_All	CL377.Contig1_All_Gene.1873	PREDICTED: uncharacterized protein LOC109546676 [Dendroctonus ponderosae]	NA	NA	NA	NA	unchange	-8.62289	1.35423e-31	30.8683	down	unchange-down
CL377.Contig2_All	CL377.Contig2_All_Gene.1874	PREDICTED: uncharacterized protein LOC109546676 [Dendroctonus ponderosae]	1.7858	0.195104	0.836571	0.709734	unchange	-0.934366	4.65424e-40	39.3322	down	unchange-down
CL3774.Contig2_All	CL3774.Contig2_All_Gene.15569	Omega-amidase NIT2 OS=Homo sapiens OX=9606 GN=NIT2 PE=1 SV=1	0.7131	0.372198	-0.487824	0.429226	unchange	0.57609	0.00406758	2.39066	up	unchange-up
CL3779.Contig2_All	CL3779.Contig2_All_Gene.15575	Arginine-hydroxylase NDUFAF5, mitochondrial OS=Mus musculus OX=10090 GN=Ndufaf5 PE=1 SV=1	NA	NA	NA	NA	unchange	-0.769437	4.42179e-09	8.3544	down	unchange-down
CL378.Contig1_All	CL378.Contig1_All_Gene.1877	RNA-binding protein cabeza OS=Drosophila melanogaster OX=7227 GN=caz PE=2 SV=2	NA	NA	NA	NA	unchange	-1.08942	0.435318	0.361194	unchange
CL3780.Contig2_All	CL3780.Contig2_All_Gene.15576	Contactin OS=Drosophila melanogaster OX=7227 GN=Cont PE=1 SV=2	NA	NA	NA	NA	unchange	-0.487631	0.455727	0.341295	unchange
CL3785.Contig3_All	CL3785.Contig3_All_Gene.15589	Bifunctional methylenetetrahydrofolate dehydrogenase/cyclohydrolase, mitochondrial OS=Drosophila melanogaster OX=7227 GN=Nmdmc PE=2 SV=2	NA	NA	NA	NA	unchange	-0.118414	0.683955	0.164973	unchange
CL3789.Contig2_All	CL3789.Contig2_All_Gene.15599	Dihydrofolate reductase OS=Mesocricetus auratus OX=10036 GN=DHFR PE=2 SV=4	1.4144	NA	0.50019	NA	unchange	-0.419863	0.00187744	2.72643	down	unchange-down
CL38.Contig9_All	CL38.Contig9_All_Gene.230	Tensin-3 OS=Mus musculus OX=10090 GN=Tns3 PE=1 SV=1	1.2401	0.680438	0.310456	0.167211	unchange	0.0459024	0.543645	0.264685	unchange
CL3807.Contig6_All	CL3807.Contig6_All_Gene.15631	FAS-associated factor 2 OS=Homo sapiens OX=9606 GN=FAF2 PE=1 SV=2	0.517	NA	-0.951764	NA	unchange	-0.326935	0.0086066	2.06517	down	unchange-down
CL3818.Contig2_All	CL3818.Contig2_All_Gene.15654	Aminomethyltransferase, mitochondrial OS=Bos taurus OX=9913 GN=AMT PE=1 SV=1	0.7318	0.522727	-0.450479	0.281725	unchange	-0.00895769	0.968134	0.0140644	unchange
CL382.Contig2_All	CL382.Contig2_All_Gene.1891	Dihydropteridine reductase OS=Bos taurus OX=9913 GN=QDPR PE=2 SV=1	NA	NA	NA	NA	unchange	-1.45671	5.01503e-07	6.29973	down	unchange-down
CL382.Contig4_All	CL382.Contig4_All_Gene.1896	Dihydropteridine reductase OS=Rattus norvegicus OX=10116 GN=Qdpr PE=1 SV=1	NA	NA	NA	NA	unchange	-2.03852	4.62171e-13	12.3352	down	unchange-down
CL382.Contig6_All	CL382.Contig6_All_Gene.1900	Dihydropteridine reductase OS=Bos taurus OX=9913 GN=QDPR PE=2 SV=1	0.9318	0.85569	-0.101908	0.0676835	unchange	0.100476	0.431889	0.364627	unchange
CL3820.Contig5_All	CL3820.Contig5_All_Gene.15663	Myophilin OS=Echinococcus granulosus OX=6210 PE=2 SV=1	1.1727	0.641825	0.229834	0.192583	unchange	0.614356	2.14415e-14	13.6687	up	unchange-up
CL3821.Contig1_All	CL3821.Contig1_All_Gene.15667	60S ribosomal protein L15 OS=Chironomus tentans OX=7153 GN=RpL15 PE=3 SV=3	1.692	0.0553882	0.75873	1.25658	unchange	-1.7048	5.9592e-113	112.225	down	unchange-down
CL3823.Contig2_All	CL3823.Contig2_All_Gene.15669	Spectrin beta chain OS=Drosophila melanogaster OX=7227 GN=beta-Spec PE=1 SV=2	1.1123	NA	0.153546	NA	unchange	-5.03281	7.30429e-08	7.13642	down	unchange-down
CL3823.Contig3_All	CL3823.Contig3_All_Gene.15670	Spectrin beta chain OS=Drosophila melanogaster OX=7227 GN=beta-Spec PE=1 SV=2	0.7865	0.839585	-0.346481	0.0759352	unchange	0.0310959	0.690118	0.161077	unchange
CL3823.Contig4_All	CL3823.Contig4_All_Gene.15676	Spectrin beta chain OS=Drosophila melanogaster OX=7227 GN=beta-Spec PE=1 SV=2	0.8758	0.294736	-0.191327	0.530566	unchange	-0.768295	4.32108e-89	88.3644	down	unchange-down
CL3824.Contig4_All	CL3824.Contig4_All_Gene.15686	Lipase maturation factor 2 OS=Mus musculus OX=10090 GN=Lmf2 PE=1 SV=1	2.3609	0.095408	1.23934	1.02042	unchange	-0.738687	2.42965e-07	6.61446	down	unchange-down
CL3828.Contig1_All	CL3828.Contig1_All_Gene.15699	Stabilin-2 OS=Mus musculus OX=10090 GN=Stab2 PE=1 SV=1	0.9257	NA	-0.111383	NA	unchange	-0.387529	0.0716418	1.14483	unchange
CL3828.Contig2_All	CL3828.Contig2_All_Gene.15701	Nidogen-2 OS=Rattus norvegicus OX=10116 GN=Nid2 PE=2 SV=1	0.8293	NA	-0.270034	NA	unchange	-0.907391	8.63904e-16	15.0635	down	unchange-down
CL3828.Contig3_All	CL3828.Contig3_All_Gene.15705	Nidogen-1 OS=Mus musculus OX=10090 GN=Nid1 PE=1 SV=2	1.5805	0.00329906	0.660381	2.48161	up	-0.0798993	0.129573	0.887484	unchange	up-unchange
CL383.Contig1_All	CL383.Contig1_All_Gene.1903	Nuclear transcription factor Y subunit beta OS=Dictyostelium discoideum OX=44689 GN=nfyB PE=3 SV=1	NA	NA	NA	NA	unchange	-3.32189	8.2996e-287	286.081	down	unchange-down
CL383.Contig2_All	CL383.Contig2_All_Gene.1905	Probable basic-leucine zipper transcription factor Q OS=Dictyostelium discoideum OX=44689 GN=bzpQ PE=3 SV=1	1.2653	0.599882	0.339479	0.221934	unchange	-3.22901	0	Inf	down	unchange-down
CL383.Contig4_All	CL383.Contig4_All_Gene.1909	Probable basic-leucine zipper transcription factor Q OS=Dictyostelium discoideum OX=44689 GN=bzpQ PE=3 SV=1	NA	NA	NA	NA	unchange	-4.28927	0	Inf	down	unchange-down
CL3830.Contig1_All	CL3830.Contig1_All_Gene.15712	40S ribosomal protein S12 OS=Sus scrofa OX=9823 GN=RPS12 PE=2 SV=2	0.7837	0.221014	-0.351627	0.655581	unchange	1.2602	1.69057e-92	91.772	up	unchange-up
CL3830.Contig2_All	CL3830.Contig2_All_Gene.15713	40S ribosomal protein S12 OS=Sus scrofa OX=9823 GN=RPS12 PE=2 SV=2	1.1809	0.752938	0.239887	0.123241	unchange	0.324176	4.93648e-10	9.30658	up	unchange-up
CL3835.Contig3_All	CL3835.Contig3_All_Gene.15717	Signal transducing adapter molecule 2 OS=Gallus gallus OX=9031 GN=STAM2 PE=1 SV=1	1.1345	0.45438	0.182057	0.342581	unchange	-0.653247	8.99293e-21	20.0461	down	unchange-down
CL3835.Contig4_All	CL3835.Contig4_All_Gene.15719	Signal transducing adapter molecule 2 OS=Gallus gallus OX=9031 GN=STAM2 PE=1 SV=1	NA	NA	NA	NA	unchange	0.64857	4.14501e-12	11.3825	up	unchange-up
CL3837.Contig1_All	CL3837.Contig1_All_Gene.15723	Chitinase-like protein Idgf4 OS=Drosophila melanogaster OX=7227 GN=Idgf4 PE=2 SV=1	0.0911	NA	-3.45641	NA	unchange	-3.32289	0	Inf	down	unchange-down
CL3837.Contig2_All	CL3837.Contig2_All_Gene.15724	Chitinase-like protein Idgf4 OS=Drosophila melanogaster OX=7227 GN=Idgf4 PE=2 SV=1	0.9717	0.997099	-0.0414171	0.00126164	unchange	-0.776365	6.31993e-158	157.199	down	unchange-down
CL3839.Contig1_All	CL3839.Contig1_All_Gene.15729	Neurochondrin homolog OS=Drosophila melanogaster OX=7227 GN=Neurochondrin PE=2 SV=1	NA	NA	NA	NA	unchange	-2.08768	3.08154e-72	71.5112	down	unchange-down
CL3839.Contig2_All	CL3839.Contig2_All_Gene.15732	Neurochondrin homolog OS=Drosophila melanogaster OX=7227 GN=Neurochondrin PE=2 SV=1	0.5657	0.142131	-0.821891	0.847312	unchange	-0.31497	5.92208e-10	9.22753	down	unchange-down
CL3843.Contig3_All	CL3843.Contig3_All_Gene.15742	Innexin inx3 OS=Drosophila melanogaster OX=7227 GN=Inx3 PE=1 SV=1	4.7625	NA	2.25172	NA	unchange	0.796366	1.36285e-29	28.8656	up	unchange-up
CL3844.Contig3_All	CL3844.Contig3_All_Gene.15747	Laminin subunit gamma-1 OS=Mus musculus OX=10090 GN=Lamc1 PE=1 SV=2	1.2299	0.276191	0.298541	0.55879	unchange	-0.221322	0.670044	0.173896	unchange
CL3847.Contig1_All	CL3847.Contig1_All_Gene.15755	Pyruvate kinase OS=Drosophila melanogaster OX=7227 GN=PyK PE=2 SV=2	NA	NA	NA	NA	unchange	-0.196275	0.00393725	2.40481	down	unchange-down
CL3847.Contig10_All	CL3847.Contig10_All_Gene.15774	Pyruvate kinase OS=Drosophila melanogaster OX=7227 GN=PyK PE=2 SV=2	NA	NA	NA	NA	unchange	-5.9059	6.69629e-99	98.1742	down	unchange-down
CL3847.Contig3_All	CL3847.Contig3_All_Gene.15759	Pyruvate kinase OS=Drosophila melanogaster OX=7227 GN=PyK PE=2 SV=2	0.6025	0.00857915	-0.730967	2.06656	down	-0.213352	7.34673e-05	4.13391	down	down-down
CL3847.Contig5_All	CL3847.Contig5_All_Gene.15764	Pyruvate kinase OS=Drosophila melanogaster OX=7227 GN=PyK PE=2 SV=2	NA	NA	NA	NA	unchange	-2.62802	7.13075e-48	47.1469	down	unchange-down
CL3847.Contig8_All	CL3847.Contig8_All_Gene.15770	Pyruvate kinase OS=Drosophila melanogaster OX=7227 GN=PyK PE=2 SV=2	0.6449	0.688104	-0.632853	0.162346	unchange	-0.760678	5.99878e-45	44.2219	down	unchange-down
CL3847.Contig9_All	CL3847.Contig9_All_Gene.15772	Pyruvate kinase OS=Drosophila melanogaster OX=7227 GN=PyK PE=2 SV=2	0.2217	NA	-2.17332	NA	unchange	2.3562	8.48298e-175	174.071	up	unchange-up
CL3849.Contig2_All	CL3849.Contig2_All_Gene.15781	Serine/threonine-protein phosphatase 6 catalytic subunit OS=Mus musculus OX=10090 GN=Ppp6c PE=1 SV=1	0.5901	NA	-0.760969	NA	unchange	0.449505	0.0601793	1.22055	unchange
CL385.Contig3_All	CL385.Contig3_All_Gene.1914	Protein RCC2 homolog OS=Danio rerio OX=7955 GN=rcc2 PE=2 SV=1	1.6353	NA	0.709555	NA	unchange	-0.0775393	0.487057	0.31242	unchange
CL3853.Contig2_All	CL3853.Contig2_All_Gene.15786	Glutathione S-transferase theta-1 OS=Bos taurus OX=9913 GN=GSTT1 PE=2 SV=3	1.5279	0.47	0.61155	0.327902	unchange	-1.48155	0.000118941	3.92467	down	unchange-down
CL3856.Contig1_All	CL3856.Contig1_All_Gene.15791	Catalase OS=Bos taurus OX=9913 GN=CAT PE=1 SV=3	NA	NA	NA	NA	unchange	-8.07234	1.90377e-26	25.7204	down	unchange-down
CL3856.Contig2_All	CL3856.Contig2_All_Gene.15792	Catalase OS=Rattus norvegicus OX=10116 GN=Cat PE=1 SV=3	2.3961	0.0499535	1.26069	1.30143	up	-0.938173	6.87226e-65	64.1629	down	up-down
CL3857.Contig3_All	CL3857.Contig3_All_Gene.15794	Long-chain-fatty-acid--CoA ligase 5 OS=Mus musculus OX=10090 GN=Acsl5 PE=1 SV=1	1.1101	0.741287	0.15069	0.130013	unchange	-0.783462	6.0561e-18	17.2178	down	unchange-down
CL386.Contig6_All	CL386.Contig6_All_Gene.1920	Echinoderm microtubule-associated protein-like 2 OS=Rattus norvegicus OX=10116 GN=Eml2 PE=1 SV=1	NA	NA	NA	NA	unchange	0.740564	5.28287e-09	8.27713	up	unchange-up
CL3861.Contig3_All	CL3861.Contig3_All_Gene.15803	Alpha-N-acetylglucosaminidase OS=Homo sapiens OX=9606 GN=NAGLU PE=1 SV=2	NA	NA	NA	NA	unchange	-0.449198	0.0253965	1.59523	down	unchange-down
CL3861.Contig4_All	CL3861.Contig4_All_Gene.15805	Alpha-N-acetylglucosaminidase OS=Homo sapiens OX=9606 GN=NAGLU PE=1 SV=2	NA	NA	NA	NA	unchange	0.76108	0.000800056	3.09688	up	unchange-up
CL3866.Contig1_All	CL3866.Contig1_All_Gene.15827	PREDICTED: uncharacterized protein LOC109533793 [Dendroctonus ponderosae]	0.602	0.546759	-0.732165	0.262204	unchange	-4.6889	0	Inf	down	unchange-down
CL3866.Contig3_All	CL3866.Contig3_All_Gene.15831	PREDICTED: uncharacterized protein LOC109533793 [Dendroctonus ponderosae]	NA	NA	NA	NA	unchange	-6.3633	4.32896e-14	13.3636	down	unchange-down
CL3866.Contig4_All	CL3866.Contig4_All_Gene.15833	PREDICTED: uncharacterized protein LOC109533793 [Dendroctonus ponderosae]	0.7184	0.719767	-0.477141	0.142808	unchange	-4.57352	2.15721e-24	23.6661	down	unchange-down
CL3866.Contig5_All	CL3866.Contig5_All_Gene.15835	PREDICTED: uncharacterized protein LOC109533793 [Dendroctonus ponderosae]	0.0024	NA	-8.70275	NA	unchange	-6.67824	3.70497e-24	23.4312	down	unchange-down
CL3866.Contig6_All	CL3866.Contig6_All_Gene.15836	uncharacterized protein LOC108907087 [Anoplophora glabripennis]	0.3899	0.248788	-1.35882	0.604171	unchange	-3.28768	0	Inf	down	unchange-down
CL3866.Contig7_All	CL3866.Contig7_All_Gene.15837	uncharacterized protein LOC108907087 [Anoplophora glabripennis]	0.2268	0.762136	-2.14051	0.117968	unchange	-3.07781	4.17051e-192	191.38	down	unchange-down
CL3867.Contig2_All	CL3867.Contig2_All_Gene.15839	Probable ATP-dependent RNA helicase DDX43 OS=Homo sapiens OX=9606 GN=DDX43 PE=2 SV=2	1.2114	0.599348	0.276675	0.222321	unchange	0.087249	0.725694	0.139246	unchange
CL3868.Contig1_All	CL3868.Contig1_All_Gene.15841	Mitogen-activated protein kinase p38b OS=Drosophila melanogaster OX=7227 GN=p38b PE=1 SV=1	0.8558	0.11941	-0.224654	0.92296	unchange	0.0970066	0.846003	0.0726281	unchange
CL387.Contig3_All	CL387.Contig3_All_Gene.1922	Glycogen [starch] synthase OS=Drosophila melanogaster OX=7227 GN=GlyS PE=1 SV=2	1.1264	0.61206	0.171719	0.213206	unchange	-0.551728	0.00224778	2.64825	down	unchange-down
CL3877.Contig2_All	CL3877.Contig2_All_Gene.15864	Dehydrogenase/reductase SDR family protein 7-like OS=Anopheles gambiae OX=7165 GN=AGAP005532 PE=3 SV=3	1.2091	0.0607436	0.273934	1.2165	unchange	-0.947253	2.79599e-11	10.5535	down	unchange-down
CL388.Contig3_All	CL388.Contig3_All_Gene.1926	NADH dehydrogenase [ubiquinone] flavoprotein 2, mitochondrial OS=Gorilla gorilla gorilla OX=9595 GN=NDUFV2 PE=2 SV=1	0.8529	0.308672	-0.229551	0.510503	unchange	-0.820097	7.9755e-17	16.0982	down	unchange-down
CL3881.Contig1_All	CL3881.Contig1_All_Gene.15879	Serine protease inhibitor 3/4 (Fragment) OS=Lonomia obliqua OX=304329 PE=1 SV=1	NA	NA	NA	NA	unchange	-2.06032	2.35036e-248	247.629	down	unchange-down
CL3881.Contig2_All	CL3881.Contig2_All_Gene.15880	Serpin B4 OS=Homo sapiens OX=9606 GN=SERPINB4 PE=1 SV=2	0.7634	0.29791	-0.389489	0.525915	unchange	-0.864378	8.47811e-136	135.072	down	unchange-down
CL3886.Contig1_All	CL3886.Contig1_All_Gene.15892	Endoplasmic reticulum chaperone BiP OS=Drosophila melanogaster OX=7227 GN=Hsc70-3 PE=1 SV=2	NA	NA	NA	NA	unchange	-1.14824	4.26429e-24	23.3702	down	unchange-down
CL3886.Contig2_All	CL3886.Contig2_All_Gene.15893	Endoplasmic reticulum chaperone BiP OS=Drosophila melanogaster OX=7227 GN=Hsc70-3 PE=1 SV=2	1.2204	0.303798	0.287354	0.517414	unchange	1.31892	2.60936e-156	155.583	up	unchange-up
CL3887.Contig1_All	CL3887.Contig1_All_Gene.15897	NIF3-like protein 1 OS=Rattus norvegicus OX=10116 GN=Nif3l1 PE=1 SV=1	0.7906	NA	-0.33898	NA	unchange	0.298976	0.137668	0.861168	unchange
CL3892.Contig2_All	CL3892.Contig2_All_Gene.15915	DEAD-box helicase Dbp80 OS=Drosophila melanogaster OX=7227 GN=Dbp80 PE=1 SV=1	1.5025	NA	0.587365	NA	unchange	-0.526792	6.73489e-08	7.17167	down	unchange-down
CL3895.Contig1_All	CL3895.Contig1_All_Gene.15919	Peptidyl-prolyl cis-trans isomerase OS=Blattella germanica OX=6973 GN=CYPA PE=2 SV=1	NA	NA	NA	NA	unchange	-8.07886	3.15623e-52	51.5008	down	unchange-down
CL3895.Contig3_All	CL3895.Contig3_All_Gene.15922	Peptidyl-prolyl cis-trans isomerase OS=Blattella germanica OX=6973 GN=CYPA PE=2 SV=1	1.065	0.589355	0.0908534	0.229623	unchange	0.449126	1.08177e-27	26.9659	up	unchange-up
CL3905.Contig1_All	CL3905.Contig1_All_Gene.15937	Dihydropyrimidine dehydrogenase [NADP(+)] OS=Danio rerio OX=7955 GN=dpyd PE=2 SV=1	1.5476	0.117106	0.630033	0.931423	unchange	0.477049	4.55991e-06	5.34104	up	unchange-up
CL3906.Contig7_All	CL3906.Contig7_All_Gene.15953	Protein lap4 OS=Drosophila melanogaster OX=7227 GN=scrib PE=1 SV=1	NA	NA	NA	NA	unchange	-1.78562	0.160602	0.794248	unchange
CL391.Contig3_All	CL391.Contig3_All_Gene.1930	Adenylate cyclase, terminal-differentiation specific OS=Dictyostelium discoideum OX=44689 GN=acrA PE=1 SV=1	NA	NA	NA	NA	unchange	0.706535	1.17355e-16	15.9305	up	unchange-up
CL391.Contig4_All	CL391.Contig4_All_Gene.1932	Bromodomain-containing protein DDB_G0280777 OS=Dictyostelium discoideum OX=44689 GN=DDB_G0280777 PE=4 SV=1	0.4429	0.177341	-1.17495	0.75119	unchange	0.139558	0.0112511	1.94881	up	unchange-up
CL391.Contig5_All	CL391.Contig5_All_Gene.1934	General transcriptional corepressor trfA OS=Dictyostelium discoideum OX=44689 GN=trfA PE=2 SV=1	0.4143	0.328928	-1.27125	0.4829	unchange	-1.18962	5.87725e-125	124.231	down	unchange-down
CL391.Contig6_All	CL391.Contig6_All_Gene.1935	General transcriptional corepressor trfA OS=Dictyostelium discoideum OX=44689 GN=trfA PE=2 SV=1	0.246	0.164456	-2.02327	0.783952	unchange	-0.374304	2.4462e-16	15.6115	down	unchange-down
CL391.Contig8_All	CL391.Contig8_All_Gene.1938	Activating signal cointegrator 1 complex subunit 2 homolog OS=Dictyostelium discoideum OX=44689 GN=ascc2 PE=3 SV=2	NA	NA	NA	NA	unchange	-5.0551	1.12368e-264	263.949	down	unchange-down
CL3915.Contig2_All	CL3915.Contig2_All_Gene.15976	Neurotrypsin OS=Pan troglodytes OX=9598 GN=PRSS12 PE=3 SV=1	2.3321	NA	1.22163	NA	unchange	-1.28745	5.31865e-54	53.2742	down	unchange-down
CL3919.Contig7_All	CL3919.Contig7_All_Gene.16022	PREDICTED: uncharacterized protein LOC109537989 [Dendroctonus ponderosae]	0.8559	0.994618	-0.224486	0.00234387	unchange	0.328443	0.55525	0.255512	unchange
CL392.Contig1_All	CL392.Contig1_All_Gene.1940	Pupal cuticle protein 36 OS=Manduca sexta OX=7130 GN=PCP36 PE=1 SV=1	0.2764	NA	-1.85517	NA	unchange	0.189705	0.79205	0.101247	unchange
CL3920.Contig2_All	CL3920.Contig2_All_Gene.16024	Acylphosphatase-2 OS=Mus musculus OX=10090 GN=Acyp2 PE=1 SV=2	NA	NA	NA	NA	unchange	0.369958	0.19561	0.70861	unchange
CL3921.Contig1_All	CL3921.Contig1_All_Gene.16025	Fumarylacetoacetate hydrolase domain-containing protein 2A OS=Homo sapiens OX=9606 GN=FAHD2A PE=1 SV=1	NA	NA	NA	NA	unchange	-6.59861	1.81273e-27	26.7417	down	unchange-down
CL3921.Contig3_All	CL3921.Contig3_All_Gene.16030	Fumarylacetoacetate hydrolase domain-containing protein 2 OS=Bos taurus OX=9913 GN=FAHD2 PE=2 SV=1	0.6956	0.91105	-0.52367	0.0404578	unchange	0.802129	3.20287e-17	16.4945	up	unchange-up
CL3922.Contig2_All	CL3922.Contig2_All_Gene.16032	Protein yellow OS=Drosophila pseudoobscura pseudoobscura OX=46245 GN=y PE=3 SV=2	1.2063	0.287515	0.270589	0.54134	unchange	-1.32982	3.4896e-15	14.4572	down	unchange-down
CL3922.Contig3_All	CL3922.Contig3_All_Gene.16033	Protein yellow OS=Drosophila subobscura OX=7241 GN=y PE=3 SV=1	NA	NA	NA	NA	unchange	-0.073445	0.559939	0.25186	unchange
CL3923.Contig2_All	CL3923.Contig2_All_Gene.16035	Histone deacetylase 1 OS=Homo sapiens OX=9606 GN=HDAC1 PE=1 SV=1	NA	NA	NA	NA	unchange	-0.265286	0.00098887	3.00486	down	unchange-down
CL3931.Contig3_All	CL3931.Contig3_All_Gene.16065	Cytochrome P450 CYP12A2 OS=Musca domestica OX=7370 GN=CYP12A2 PE=2 SV=1	NA	NA	NA	NA	unchange	-0.843852	6.27553e-11	10.2023	down	unchange-down
CL3932.Contig3_All	CL3932.Contig3_All_Gene.16068	Peptidyl-prolyl cis-trans isomerase NIMA-interacting 1 OS=Mus musculus OX=10090 GN=Pin1 PE=1 SV=1	1.1627	0.395429	0.217479	0.402931	unchange	0.4699	3.58027e-05	4.44608	up	unchange-up
CL3939.Contig4_All	CL3939.Contig4_All_Gene.16085	Protein YIF1B OS=Mus musculus OX=10090 GN=Yif1b PE=1 SV=2	NA	NA	NA	NA	unchange	0.0208483	0.899082	0.0462007	unchange
CL3940.Contig2_All	CL3940.Contig2_All_Gene.16088	Extended synaptotagmin-2-B OS=Xenopus laevis OX=8355 GN=esyt2-b PE=2 SV=1	1.0716	0.80914	0.0997665	0.0919762	unchange	-0.498939	9.5739e-07	6.01891	down	unchange-down
CL3940.Contig4_All	CL3940.Contig4_All_Gene.16090	Extended synaptotagmin-1 OS=Pongo abelii OX=9601 GN=ESYT1 PE=2 SV=2	NA	NA	NA	NA	unchange	-0.330424	0.055147	1.25848	unchange
CL3941.Contig1_All	CL3941.Contig1_All_Gene.16093	Phosphoglucomutase OS=Drosophila melanogaster OX=7227 GN=Pgm PE=1 SV=1	NA	NA	NA	NA	unchange	-5.97812	4.85815e-12	11.3135	down	unchange-down
CL3941.Contig3_All	CL3941.Contig3_All_Gene.16095	Phosphoglucomutase OS=Drosophila melanogaster OX=7227 GN=Pgm PE=1 SV=1	0.9899	0.981582	-0.0146453	0.00807331	unchange	-0.294344	0.000161324	3.7923	down	unchange-down
CL3943.Contig4_All	CL3943.Contig4_All_Gene.16101	Protein unc-13 homolog 4B OS=Drosophila melanogaster OX=7227 GN=stac PE=1 SV=5	0.8902	NA	-0.167799	NA	unchange	-0.516208	0.0447507	1.3492	down	unchange-down
CL3945.Contig6_All	CL3945.Contig6_All_Gene.16110	[Pyruvate dehydrogenase (acetyl-transferring)] kinase, mitochondrial OS=Drosophila melanogaster OX=7227 GN=Pdk PE=2 SV=2	1.0561	0.99847	0.0787464	0.000664863	unchange	-0.505187	1.63031e-05	4.78773	down	unchange-down
CL3949.Contig1_All	CL3949.Contig1_All_Gene.16116	Cystathionine beta-synthase OS=Rattus norvegicus OX=10116 GN=Cbs PE=1 SV=3	1.2789	0.562605	0.354903	0.249796	unchange	-1.91603	3.30487e-108	107.481	down	unchange-down
CL3949.Contig2_All	CL3949.Contig2_All_Gene.16118	Cystathionine beta-synthase-like protein OS=Homo sapiens OX=9606 GN=CBSL PE=1 SV=1	0.7229	0.0113492	-0.468132	1.94503	unchange	-0.920547	6.02809e-109	108.22	down	unchange-down
CL3968.Contig2_All	CL3968.Contig2_All_Gene.16168	Actin-interacting protein 1 OS=Drosophila melanogaster OX=7227 GN=flr PE=2 SV=1	0.5209	0.0629027	-0.940922	1.20133	unchange	-0.962373	2.95772e-49	48.529	down	unchange-down
CL3969.Contig2_All	CL3969.Contig2_All_Gene.16170	PREDICTED: uncharacterized protein LOC109536617 [Dendroctonus ponderosae]	4.9526	0.00861302	2.30819	2.06484	up	-0.33508	5.76813e-10	9.23896	down	up-down
CL3972.Contig4_All	CL3972.Contig4_All_Gene.16179	D-2-hydroxyglutarate dehydrogenase, mitochondrial OS=Danio rerio OX=7955 GN=d2hgdh PE=2 SV=1	1.3152	0.448915	0.395282	0.347836	unchange	-0.355701	0.289499	0.538353	unchange
CL3979.Contig4_All	CL3979.Contig4_All_Gene.16206	Salivary glue protein Sgs-3 OS=Drosophila yakuba OX=7245 GN=Sgs3 PE=2 SV=3	1.1575	0.271914	0.211012	0.565568	unchange	-0.76288	5.22215e-17	16.2822	down	unchange-down
CL3979.Contig5_All	CL3979.Contig5_All_Gene.16209	Mucin-2 OS=Homo sapiens OX=9606 GN=MUC2 PE=1 SV=2	1.5562	0.306813	0.638027	0.513127	unchange	-0.892601	1.82776e-69	68.7381	down	unchange-down
CL398.Contig3_All	CL398.Contig3_All_Gene.1957	Golgi apparatus protein 1 OS=Gallus gallus OX=9031 GN=GLG1 PE=1 SV=1	1.5258	0.106293	0.609566	0.973496	unchange	-0.679386	2.19236e-11	10.6591	down	unchange-down
CL3982.Contig1_All	CL3982.Contig1_All_Gene.16215	Kielin/chordin-like protein OS=Xenopus laevis OX=8355 GN=kcp PE=2 SV=1	1.0009	0.974193	0.00129784	0.0113549	unchange	-1.44593	1.02513e-48	47.9892	down	unchange-down
CL3983.Contig2_All	CL3983.Contig2_All_Gene.16218	NADH dehydrogenase [ubiquinone] 1 beta subcomplex subunit 3 OS=Gorilla gorilla gorilla OX=9595 GN=NDUFB3 PE=3 SV=3	0.6816	0.280091	-0.553003	0.5527	unchange	-0.70512	9.66208e-11	10.0149	down	unchange-down
CL3985.Contig1_All	CL3985.Contig1_All_Gene.16223	Cathepsin B OS=Ovis aries OX=9940 GN=CTSB PE=1 SV=2	NA	NA	NA	NA	unchange	-3.73888	0	Inf	down	unchange-down
CL3985.Contig2_All	CL3985.Contig2_All_Gene.16225	Cathepsin B OS=Macaca fascicularis OX=9541 GN=CTSB PE=2 SV=1	0.305	NA	-1.71312	NA	unchange	-0.181106	8.25569e-05	4.08325	down	unchange-down
CL3985.Contig3_All	CL3985.Contig3_All_Gene.16227	Cathepsin B OS=Bos taurus OX=9913 GN=CTSB PE=1 SV=5	0.7914	0.382393	-0.337521	0.41749	unchange	-0.851261	2.03045e-111	110.692	down	unchange-down
CL3986.Contig2_All	CL3986.Contig2_All_Gene.16230	Trehalase OS=Tenebrio molitor OX=7067 PE=2 SV=1	0.9351	0.991165	-0.0968074	0.00385394	unchange	0.864642	1.63007e-15	14.7878	up	unchange-up
CL3988.Contig3_All	CL3988.Contig3_All_Gene.16234	Adenylate cyclase, terminal-differentiation specific OS=Dictyostelium discoideum OX=44689 GN=acrA PE=1 SV=1	NA	NA	NA	NA	unchange	-1.53009	1.31921e-133	132.88	down	unchange-down
CL3988.Contig4_All	CL3988.Contig4_All_Gene.16237	Adenylate cyclase, terminal-differentiation specific OS=Dictyostelium discoideum OX=44689 GN=acrA PE=1 SV=1	0.5927	0.370433	-0.754626	0.431291	unchange	1.17217	9.70745e-161	160.013	up	unchange-up
CL3988.Contig6_All	CL3988.Contig6_All_Gene.16239	Adenylate cyclase, terminal-differentiation specific OS=Dictyostelium discoideum OX=44689 GN=acrA PE=1 SV=1	0.2126	0.243258	-2.23379	0.613932	unchange	0.208878	1.96771e-06	5.70604	up	unchange-up
CL3991.Contig1_All	CL3991.Contig1_All_Gene.16247	26S proteasome regulatory subunit 7 OS=Xenopus laevis OX=8355 GN=psmc2 PE=2 SV=1	1.5288	0.106889	0.6124	0.971065	unchange	-0.376243	0.000301982	3.52002	down	unchange-down
CL3993.Contig1_All	CL3993.Contig1_All_Gene.16255	Dolichol-phosphate mannosyltransferase subunit 1 OS=Homo sapiens OX=9606 GN=DPM1 PE=1 SV=1	NA	NA	NA	NA	unchange	0.00282701	0.988333	0.00509678	unchange
CL3993.Contig2_All	CL3993.Contig2_All_Gene.16256	Dolichol-phosphate mannosyltransferase subunit 1 OS=Homo sapiens OX=9606 GN=DPM1 PE=1 SV=1	1.0663	0.735455	0.0926134	0.133444	unchange	0.220237	0.374206	0.426889	unchange
CL3997.Contig2_All	CL3997.Contig2_All_Gene.16272	Protein disulfide-isomerase A5 OS=Rattus norvegicus OX=10116 GN=Pdia5 PE=2 SV=1	1.6007	NA	0.678703	NA	unchange	-0.138045	0.3154	0.501139	unchange
CL4001.Contig3_All	CL4001.Contig3_All_Gene.16282	Transmembrane protein 245 OS=Homo sapiens OX=9606 GN=TMEM245 PE=1 SV=3	0.5578	NA	-0.84218	NA	unchange	-0.829187	1.52549e-19	18.8166	down	unchange-down
CL4003.Contig1_All	CL4003.Contig1_All_Gene.16283	Muscle-specific protein 20 OS=Drosophila melanogaster OX=7227 GN=Mp20 PE=2 SV=2	0.6587	0.966155	-0.602307	0.0149533	unchange	0.787143	9.17794e-109	108.037	up	unchange-up
CL4003.Contig4_All	CL4003.Contig4_All_Gene.16286	Muscle-specific protein 20 OS=Drosophila melanogaster OX=7227 GN=Mp20 PE=2 SV=2	0.4098	0.159287	-1.28701	0.79782	unchange	0.946129	8.39207e-127	126.076	up	unchange-up
CL4005.Contig1_All	CL4005.Contig1_All_Gene.16303	T-complex protein 1 subunit epsilon OS=Rattus norvegicus OX=10116 GN=Cct5 PE=1 SV=1	0.8999	0.566257	-0.152163	0.246986	unchange	-2.5056	8.32558e-52	51.0796	down	unchange-down
CL4005.Contig3_All	CL4005.Contig3_All_Gene.16305	T-complex protein 1 subunit epsilon OS=Rattus norvegicus OX=10116 GN=Cct5 PE=1 SV=1	NA	NA	NA	NA	unchange	1.02475	3.21617e-52	51.4927	up	unchange-up
CL4006.Contig2_All	CL4006.Contig2_All_Gene.16307	Vesicular glutamate transporter 2 OS=Bos taurus OX=9913 GN=SLC17A6 PE=2 SV=1	NA	NA	NA	NA	unchange	-0.202679	0.408019	0.38932	unchange
CL4007.Contig5_All	CL4007.Contig5_All_Gene.16312	Glucose transporter type 1 OS=Drosophila melanogaster OX=7227 GN=Glut1 PE=2 SV=4	2.0044	0.0401202	1.00317	1.39664	up	0.184936	0.722819	0.140971	unchange	up-unchange
CL4008.Contig2_All	CL4008.Contig2_All_Gene.16314	Coatomer subunit epsilon OS=Gallus gallus OX=9031 GN=COPE PE=2 SV=1	0.7601	0.353844	-0.395739	0.451189	unchange	-0.729084	1.34827e-11	10.8702	down	unchange-down
CL4008.Contig3_All	CL4008.Contig3_All_Gene.16315	Coatomer subunit epsilon OS=Gallus gallus OX=9031 GN=COPE PE=2 SV=1	NA	NA	NA	NA	unchange	0.670657	9.58404e-06	5.01845	up	unchange-up
CL4009.Contig5_All	CL4009.Contig5_All_Gene.16322	Protein kinase C and casein kinase substrate in neurons protein 1 OS=Danio rerio OX=7955 GN=pacsin1b PE=1 SV=1	0.7475	0.0206897	-0.419855	1.68425	unchange	-0.70929	2.53612e-08	7.59583	down	unchange-down
CL4014.Contig2_All	CL4014.Contig2_All_Gene.16338	Fibrillin-1 OS=Mus musculus OX=10090 GN=Fbn1 PE=1 SV=2	NA	NA	NA	NA	unchange	-6.61881	2.43842e-52	51.6129	down	unchange-down
CL4014.Contig3_All	CL4014.Contig3_All_Gene.16341	Fibrillin-1 OS=Mus musculus OX=10090 GN=Fbn1 PE=1 SV=2	0.819	0.362607	-0.288065	0.440563	unchange	-1.25122	7.15233e-140	139.146	down	unchange-down
CL4014.Contig4_All	CL4014.Contig4_All_Gene.16344	Fibrillin-1 OS=Mus musculus OX=10090 GN=Fbn1 PE=1 SV=2	0.6799	NA	-0.556606	NA	unchange	-0.34234	4.78968e-09	8.31969	down	unchange-down
CL4022.Contig2_All	CL4022.Contig2_All_Gene.16360	Amidophosphoribosyltransferase OS=Drosophila melanogaster OX=7227 GN=Prat PE=1 SV=2	1.5621	0.417973	0.643487	0.378852	unchange	3.70394	5.88991e-44	43.2299	up	unchange-up
CL4024.Contig3_All	CL4024.Contig3_All_Gene.16366	Homogentisate 1,2-dioxygenase OS=Drosophila melanogaster OX=7227 GN=hgo PE=2 SV=3	0.3819	0.0447953	-1.38873	1.34877	down	0.568501	1.03072e-05	4.98686	up	down-up
CL4024.Contig4_All	CL4024.Contig4_All_Gene.16369	Homogentisate 1,2-dioxygenase OS=Drosophila melanogaster OX=7227 GN=hgo PE=2 SV=3	NA	NA	NA	NA	unchange	-0.915539	3.12824e-23	22.5047	down	unchange-down
CL403.Contig5_All	CL403.Contig5_All_Gene.1994	Delta-aminolevulinic acid dehydratase OS=Bos taurus OX=9913 GN=ALAD PE=2 SV=1	1.4727	NA	0.558464	NA	unchange	-0.557844	0.171884	0.764764	unchange
CL4030.Contig2_All	CL4030.Contig2_All_Gene.16385	RuvB-like 2 OS=Xenopus laevis OX=8355 GN=ruvbl2 PE=2 SV=1	1.0604	0.923265	0.0846086	0.0346738	unchange	-0.0393699	0.85484	0.0681153	unchange
CL4034.Contig7_All	CL4034.Contig7_All_Gene.16418	Smoothelin-like protein 2 OS=Bos taurus OX=9913 GN=SMTNL2 PE=2 SV=1	0.36	NA	-1.47393	NA	unchange	-0.779207	3.24194e-26	25.4892	down	unchange-down
CL4034.Contig9_All	CL4034.Contig9_All_Gene.16423	Smoothelin-like protein 2 OS=Bos taurus OX=9913 GN=SMTNL2 PE=2 SV=1	1.047	0.947449	0.0662614	0.0234442	unchange	-0.537556	0.011074	1.9557	down	unchange-down
CL4035.Contig1_All	CL4035.Contig1_All_Gene.16434	60S ribosomal protein L21 OS=Homo sapiens OX=9606 GN=RPL21 PE=1 SV=2	NA	NA	NA	NA	unchange	-3.64555	0	Inf	down	unchange-down
CL4035.Contig2_All	CL4035.Contig2_All_Gene.16435	60S ribosomal protein L21 OS=Homo sapiens OX=9606 GN=RPL21 PE=1 SV=2	1.0419	0.853503	0.0592168	0.0687949	unchange	0.532615	8.28366e-67	66.0818	up	unchange-up
CL4040.Contig3_All	CL4040.Contig3_All_Gene.16443	Protein N-terminal asparagine amidohydrolase OS=Sus scrofa OX=9823 GN=NTAN1 PE=1 SV=4	1.5732	0.130386	0.653702	0.884771	unchange	0.127784	0.265048	0.576676	unchange
CL4045.Contig2_All	CL4045.Contig2_All_Gene.16458	Heat shock 70 kDa protein cognate 4 OS=Manduca sexta OX=7130 PE=2 SV=1	0.9314	0.648778	-0.102527	0.187904	unchange	-1.35802	0	Inf	down	unchange-down
CL4045.Contig3_All	CL4045.Contig3_All_Gene.16463	Heat shock 70 kDa protein cognate 4 OS=Manduca sexta OX=7130 PE=2 SV=1	0.47	NA	-1.08927	NA	unchange	0.567796	1.42149e-71	70.8473	up	unchange-up
CL4046.Contig1_All	CL4046.Contig1_All_Gene.16471	Proteasome subunit beta type-2 OS=Homo sapiens OX=9606 GN=PSMB2 PE=1 SV=1	0.3707	NA	-1.43168	NA	unchange	0.566468	6.03093e-05	4.21962	up	unchange-up
CL4046.Contig2_All	CL4046.Contig2_All_Gene.16472	Proteasome subunit beta type-2 OS=Homo sapiens OX=9606 GN=PSMB2 PE=1 SV=1	0.9499	0.910526	-0.0741525	0.0407079	unchange	-2.38464	7.77165e-08	7.10949	down	unchange-down
CL4046.Contig3_All	CL4046.Contig3_All_Gene.16473	Proteasome subunit beta type-2 OS=Homo sapiens OX=9606 GN=PSMB2 PE=1 SV=1	1.0068	0.884923	0.00977712	0.0530944	unchange	0.00433645	0.982707	0.00757609	unchange
CL4047.Contig1_All	CL4047.Contig1_All_Gene.16474	Palmitoyl-protein thioesterase 1 OS=Rattus norvegicus OX=10116 GN=Ppt1 PE=1 SV=1	NA	NA	NA	NA	unchange	-7.60709	1.38108e-22	21.8598	down	unchange-down
CL4047.Contig3_All	CL4047.Contig3_All_Gene.16476	Palmitoyl-protein thioesterase 1 OS=Mus musculus OX=10090 GN=Ppt1 PE=1 SV=2	0.8693	0.909764	-0.202074	0.0410712	unchange	0.618438	7.43677e-23	22.1286	up	unchange-up
CL4049.Contig1_All	CL4049.Contig1_All_Gene.16477	Metal transporter CNNM4 OS=Homo sapiens OX=9606 GN=CNNM4 PE=1 SV=3	0.7288	0.0763661	-0.456405	1.1171	unchange	0.266632	0.6984	0.155896	unchange
CL4058.Contig2_All	CL4058.Contig2_All_Gene.16497	Vesicle-associated membrane protein/synaptobrevin-binding protein OS=Aplysia californica OX=6500 PE=2 SV=1	NA	NA	NA	NA	unchange	-1.14327	3.42466e-13	12.4654	down	unchange-down
CL4064.Contig1_All	CL4064.Contig1_All_Gene.16508	cAMP-dependent protein kinase type II regulatory subunit OS=Drosophila melanogaster OX=7227 GN=Pka-R2 PE=1 SV=2	0.6516	0.107577	-0.617941	0.968282	unchange	-0.803137	5.28559e-05	4.27691	down	unchange-down
CL4064.Contig2_All	CL4064.Contig2_All_Gene.16511	cAMP-dependent protein kinase type II regulatory subunit OS=Drosophila melanogaster OX=7227 GN=Pka-R2 PE=1 SV=2	NA	NA	NA	NA	unchange	1.3742	2.38017e-08	7.62339	up	unchange-up
CL4067.Contig2_All	CL4067.Contig2_All_Gene.16516	Bifunctional 3'-phosphoadenosine 5'-phosphosulfate synthase OS=Urechis caupo OX=6431 PE=2 SV=1	0.4521	0.475196	-1.14529	0.323127	unchange	0.176816	0.226117	0.645667	unchange
CL4067.Contig3_All	CL4067.Contig3_All_Gene.16517	Bifunctional 3'-phosphoadenosine 5'-phosphosulfate synthase OS=Urechis caupo OX=6431 PE=2 SV=1	NA	NA	NA	NA	unchange	-0.716103	1.12368e-10	9.94936	down	unchange-down
CL4072.Contig3_All	CL4072.Contig3_All_Gene.16530	Peroxiredoxin-5, mitochondrial OS=Bos taurus OX=9913 GN=PRDX5 PE=2 SV=2	NA	NA	NA	NA	unchange	-3.52123	2.12904e-125	124.672	down	unchange-down
CL4072.Contig5_All	CL4072.Contig5_All_Gene.16534	Peroxiredoxin-5, mitochondrial OS=Bos taurus OX=9913 GN=PRDX5 PE=2 SV=2	NA	NA	NA	NA	unchange	1.67923	4.66148e-134	133.331	up	unchange-up
CL4072.Contig7_All	CL4072.Contig7_All_Gene.16536	Peroxiredoxin-5, mitochondrial OS=Bos taurus OX=9913 GN=PRDX5 PE=2 SV=2	0.8049	0.45053	-0.313119	0.346276	unchange	0.308718	0.000610778	3.21412	up	unchange-up
CL4077.Contig2_All	CL4077.Contig2_All_Gene.16552	PREDICTED: uncharacterized protein LOC109539363 isoform X1 [Dendroctonus ponderosae]	NA	NA	NA	NA	unchange	0.624612	2.39472e-21	20.6207	up	unchange-up
CL4089.Contig2_All	CL4089.Contig2_All_Gene.16587	uncharacterized protein LOC108913053 [Anoplophora glabripennis]	NA	NA	NA	NA	unchange	-1.47787	1.22433e-15	14.9121	down	unchange-down
CL4094.Contig1_All	CL4094.Contig1_All_Gene.16597	PREDICTED: uncharacterized protein LOC109542136 [Dendroctonus ponderosae];AEE62356.1 unknown [Dendroctonus ponderosae]	NA	NA	NA	NA	unchange	-4.40594	6.41486e-71	70.1928	down	unchange-down
CL4094.Contig3_All	CL4094.Contig3_All_Gene.16599	PREDICTED: uncharacterized protein LOC109542136 [Dendroctonus ponderosae];AEE62356.1 unknown [Dendroctonus ponderosae]	1.7373	0.609675	0.796847	0.214902	unchange	-0.190892	0.000562912	3.24956	down	unchange-down
CL4094.Contig4_All	CL4094.Contig4_All_Gene.16600	PREDICTED: uncharacterized protein LOC109542136 [Dendroctonus ponderosae];AEE62356.1 unknown [Dendroctonus ponderosae]	0.1101	NA	-3.18311	NA	unchange	1.24295	3.18111e-70	69.4974	up	unchange-up
CL41.Contig2_All	CL41.Contig2_All_Gene.262	hypothetical protein YQE_11658, partial [Dendroctonus ponderosae]	NA	NA	NA	NA	unchange	-2.94801	0.0103266	1.98604	down	unchange-down
CL41.Contig3_All	CL41.Contig3_All_Gene.263	hypothetical protein YQE_11658, partial [Dendroctonus ponderosae]	0.7113	0.325336	-0.49147	0.487668	unchange	-0.958602	0.00183554	2.73624	down	unchange-down
CL410.Contig2_All	CL410.Contig2_All_Gene.2008	Retrotransposon-like protein 1 OS=Mus musculus OX=10090 GN=Rtl1 PE=2 SV=1	NA	NA	NA	NA	unchange	-0.0327394	0.738674	0.131547	unchange
CL4101.Contig1_All	CL4101.Contig1_All_Gene.16625	Signal peptidase complex subunit 2 OS=Drosophila melanogaster OX=7227 GN=Spase25 PE=2 SV=1	NA	NA	NA	NA	unchange	-6.42903	1.59666e-14	13.7968	down	unchange-down
CL4101.Contig2_All	CL4101.Contig2_All_Gene.16626	Probable signal peptidase complex subunit 2 OS=Xenopus tropicalis OX=8364 GN=spcs2 PE=2 SV=1	NA	NA	NA	NA	unchange	-0.758022	4.74486e-05	4.32378	down	unchange-down
CL4105.Contig6_All	CL4105.Contig6_All_Gene.16643	PREDICTED: tudor domain-containing protein 1-like isoform X2 [Dendroctonus ponderosae]	1.8849	NA	0.914488	NA	unchange	-0.0566256	0.690118	0.161077	unchange
CL4111.Contig2_All	CL4111.Contig2_All_Gene.16659	Low-density lipoprotein receptor-related protein 1B OS=Homo sapiens OX=9606 GN=LRP1B PE=1 SV=2	NA	NA	NA	NA	unchange	0.134915	0.588907	0.229953	unchange
CL4112.Contig1_All	CL4112.Contig1_All_Gene.16663	Acyl-CoA-binding domain-containing protein 5 OS=Rattus norvegicus OX=10116 GN=Acbd5 PE=1 SV=1	NA	NA	NA	NA	unchange	-8.61478	1.60634e-31	30.7942	down	unchange-down
CL4112.Contig2_All	CL4112.Contig2_All_Gene.16665	Acyl-CoA-binding domain-containing protein 5 OS=Xenopus tropicalis OX=8364 GN=acbd5 PE=2 SV=1	0.6505	0.250519	-0.620379	0.601159	unchange	-0.282897	0.00125139	2.90261	down	unchange-down
CL4115.Contig2_All	CL4115.Contig2_All_Gene.16686	Myb-like protein X OS=Dictyostelium discoideum OX=44689 GN=mybX PE=3 SV=1	NA	NA	NA	NA	unchange	-0.210224	0.185552	0.731534	unchange
CL4117.Contig2_All	CL4117.Contig2_All_Gene.16690	hypothetical protein D910_09915 [Dendroctonus ponderosae]	NA	NA	NA	NA	unchange	-0.0589258	0.681717	0.166396	unchange
CL4118.Contig1_All	CL4118.Contig1_All_Gene.16691	Xaa-Pro aminopeptidase 1 OS=Bos taurus OX=9913 GN=XPNPEP1 PE=2 SV=1	0.9067	0.621767	-0.141303	0.206372	unchange	0.254537	0.374813	0.426186	unchange
CL4124.Contig1_All	CL4124.Contig1_All_Gene.16704	Armadillo repeat-containing protein 6 homolog OS=Drosophila melanogaster OX=7227 GN=CG5721 PE=1 SV=1	1.6307	0.126988	0.705491	0.896238	unchange	-0.340053	0.0321498	1.49282	down	unchange-down
CL4124.Contig2_All	CL4124.Contig2_All_Gene.16705	Armadillo repeat-containing protein 6 homolog OS=Drosophila melanogaster OX=7227 GN=CG5721 PE=1 SV=1	0.5326	NA	-0.908876	NA	unchange	0.50296	0.00479304	2.31939	up	unchange-up
CL4125.Contig2_All	CL4125.Contig2_All_Gene.16707	CLIP domain-containing serine protease B15 OS=Anopheles gambiae OX=7165 GN=ser3 PE=1 SV=1	2.3933	0.0185403	1.259	1.73188	up	-0.00506692	0.965091	0.0154318	unchange	up-unchange
CL4128.Contig2_All	CL4128.Contig2_All_Gene.16711	Alpha-aminoadipic semialdehyde dehydrogenase OS=Homo sapiens OX=9606 GN=ALDH7A1 PE=1 SV=5	NA	NA	NA	NA	unchange	-5.7504	6.80403e-28	27.1672	down	unchange-down
CL4128.Contig3_All	CL4128.Contig3_All_Gene.16712	Alpha-aminoadipic semialdehyde dehydrogenase OS=Homo sapiens OX=9606 GN=ALDH7A1 PE=1 SV=5	1.2665	0.41507	0.340847	0.381879	unchange	-0.201832	0.00735823	2.13323	down	unchange-down
CL4137.Contig2_All	CL4137.Contig2_All_Gene.16725	Glutaryl-CoA dehydrogenase, mitochondrial OS=Bos taurus OX=9913 GN=GCDH PE=2 SV=1	1.9631	0.0176704	0.973134	1.75275	up	-0.437693	4.86376e-09	8.31303	down	up-down
CL4138.Contig2_All	CL4138.Contig2_All_Gene.16728	26S proteasome non-ATPase regulatory subunit 11 OS=Drosophila melanogaster OX=7227 GN=Rpn6 PE=1 SV=1	1.1923	0.378126	0.253747	0.422364	unchange	-0.063868	0.427982	0.368574	unchange
CL414.Contig3_All	CL414.Contig3_All_Gene.2018	Large proline-rich protein bag6-A OS=Xenopus laevis OX=8355 GN=Bag6-a PE=2 SV=1	0.6717	NA	-0.574111	NA	unchange	0.388293	3.66816e-07	6.43555	up	unchange-up
CL4140.Contig2_All	CL4140.Contig2_All_Gene.16730	Glutathione hydrolase 1 proenzyme OS=Rattus norvegicus OX=10116 GN=Ggt1 PE=1 SV=4	NA	NA	NA	NA	unchange	-1.24113	9.38406e-46	45.0276	down	unchange-down
CL4145.Contig3_All	CL4145.Contig3_All_Gene.16742	Venom carboxylesterase-6 OS=Apis mellifera OX=7460 PE=2 SV=1	NA	NA	NA	NA	unchange	-0.0751413	0.803467	0.0950322	unchange
CL4147.Contig1_All	CL4147.Contig1_All_Gene.16747	Protein lethal(2)essential for life OS=Drosophila melanogaster OX=7227 GN=l(2)efl PE=1 SV=1	NA	NA	NA	NA	unchange	-9.39019	7.98724e-40	39.0976	down	unchange-down
CL4147.Contig2_All	CL4147.Contig2_All_Gene.16748	Protein lethal(2)essential for life OS=Drosophila melanogaster OX=7227 GN=l(2)efl PE=1 SV=1	1.6018	0.253275	0.679694	0.596408	unchange	0.487898	1.21771e-42	41.9145	up	unchange-up
CL415.Contig6_All	CL415.Contig6_All_Gene.2027	Microtubule-associated proteins 1A/1B light chain 3C OS=Homo sapiens OX=9606 GN=MAP1LC3C PE=1 SV=1	2.3398	0.0684607	1.22639	1.16456	unchange	-6.90466	1.77361e-17	16.7511	down	unchange-down
CL4151.Contig2_All	CL4151.Contig2_All_Gene.16757	Mannose-1-phosphate guanyltransferase beta OS=Drosophila melanogaster OX=7227 GN=CG1129 PE=1 SV=1	0.8501	0.999667	-0.234296	0.000144526	unchange	-0.57065	0.000163476	3.78655	down	unchange-down
CL4154.Contig1_All	CL4154.Contig1_All_Gene.16766	Small nuclear ribonucleoprotein Sm D3 OS=Drosophila melanogaster OX=7227 GN=SmD3 PE=1 SV=1	1.4733	0.121418	0.559051	0.915718	unchange	0.95925	9.9816e-06	5.0008	up	unchange-up
CL4155.Contig5_All	CL4155.Contig5_All_Gene.16772	Isocitrate dehydrogenase [NAD] subunit beta, mitochondrial OS=Bos taurus OX=9913 GN=IDH3B PE=2 SV=2	0.5711	0.0874577	-0.808185	1.0582	unchange	1.84828	2.62399e-37	36.581	up	unchange-up
CL4159.Contig1_All	CL4159.Contig1_All_Gene.16780	Glutaminyl-peptide cyclotransferase OS=Boiga dendrophila OX=46286 GN=QPCT PE=2 SV=1	1.7711	0.106476	0.824646	0.972747	unchange	-1.85078	1.52038e-06	5.81805	down	unchange-down
CL4163.Contig2_All	CL4163.Contig2_All_Gene.16793	Charged multivesicular body protein 6 OS=Gallus gallus OX=9031 GN=CHMP6 PE=2 SV=3	NA	NA	NA	NA	unchange	0.716429	0.0208856	1.68015	up	unchange-up
CL4166.Contig4_All	CL4166.Contig4_All_Gene.16798	Cytoglobin-1 OS=Danio rerio OX=7955 GN=cygb1 PE=2 SV=2	0.8861	0.519937	-0.174459	0.284049	unchange	-0.60789	0.000195345	3.7092	down	unchange-down
CL4166.Contig5_All	CL4166.Contig5_All_Gene.16799	Globin CTT-V OS=Chironomus thummi piger OX=7156 GN=CTT-V PE=3 SV=1	0.4311	NA	-1.21391	NA	unchange	0.494662	0.000244942	3.61094	up	unchange-up
CL4168.Contig2_All	CL4168.Contig2_All_Gene.16801	Fatty acid synthase OS=Gallus gallus OX=9031 GN=FASN PE=1 SV=5	NA	NA	NA	NA	unchange	-6.1765	4.31277e-13	12.3652	down	unchange-down
CL4168.Contig3_All	CL4168.Contig3_All_Gene.16802	Fatty acid synthase OS=Homo sapiens OX=9606 GN=FASN PE=1 SV=3	1.3174	0.5093	0.397693	0.293027	unchange	-0.789319	1.70217e-07	6.769	down	unchange-down
CL4168.Contig4_All	CL4168.Contig4_All_Gene.16803	Fatty acid synthase OS=Rattus norvegicus OX=10116 GN=Fasn PE=1 SV=3	13.7239	NA	3.77862	NA	unchange	1.44536	4.97214e-243	242.303	up	unchange-up
CL4168.Contig5_All	CL4168.Contig5_All_Gene.16806	Fatty acid synthase OS=Rattus norvegicus OX=10116 GN=Fasn PE=1 SV=3	2.8611	0.0243602	1.51657	1.61332	up	0.213286	3.47647e-09	8.45886	up	up-up
CL4169.Contig1_All	CL4169.Contig1_All_Gene.16808	uncharacterized protein LOC111506855 [Leptinotarsa decemlineata]	1.586	0.299854	0.665393	0.52309	unchange	-0.418882	3.17555e-06	5.49818	down	unchange-down
CL4169.Contig2_All	CL4169.Contig2_All_Gene.16809	uncharacterized protein LOC108905852 [Anoplophora glabripennis]	NA	NA	NA	NA	unchange	-6.98613	5.20856e-18	17.2833	down	unchange-down
CL4172.Contig1_All	CL4172.Contig1_All_Gene.16815	Actobindin-B/C OS=Dictyostelium discoideum OX=44689 GN=abnB PE=3 SV=1	NA	NA	NA	NA	unchange	1.04674	0.0129227	1.88865	up	unchange-up
CL4173.Contig3_All	CL4173.Contig3_All_Gene.16823	Importin subunit alpha-7 OS=Bos taurus OX=9913 GN=KPNA6 PE=2 SV=1	NA	NA	NA	NA	unchange	0.883609	6.10965e-08	7.21398	up	unchange-up
CL4175.Contig1_All	CL4175.Contig1_All_Gene.16826	Adenylate cyclase, terminal-differentiation specific OS=Dictyostelium discoideum OX=44689 GN=acrA PE=1 SV=1	0.4938	NA	-1.018	NA	unchange	1.2536	0.00163546	2.78636	up	unchange-up
CL4178.Contig2_All	CL4178.Contig2_All_Gene.16836	Protein CREG1 OS=Gallus gallus OX=9031 GN=CREG1 PE=2 SV=1	1.608	NA	0.685267	NA	unchange	-0.654193	1.45277e-05	4.8378	down	unchange-down
CL4189.Contig1_All	CL4189.Contig1_All_Gene.16855	Fumarylacetoacetase OS=Rattus norvegicus OX=10116 GN=Fah PE=1 SV=1	NA	NA	NA	NA	unchange	-7.72088	1.69528e-23	22.7708	down	unchange-down
CL4189.Contig2_All	CL4189.Contig2_All_Gene.16856	Fumarylacetoacetase OS=Homo sapiens OX=9606 GN=FAH PE=1 SV=2	0.6917	0.1393	-0.531782	0.85605	unchange	0.759707	6.24687e-23	22.2043	up	unchange-up
CL4189.Contig3_All	CL4189.Contig3_All_Gene.16857	Fumarylacetoacetase OS=Homo sapiens OX=9606 GN=FAH PE=1 SV=2	NA	NA	NA	NA	unchange	0.603381	3.53333e-15	14.4518	up	unchange-up
CL4197.Contig1_All	CL4197.Contig1_All_Gene.16870	PREDICTED: uncharacterized protein LOC109533131 [Dendroctonus ponderosae]	0.4728	0.613877	-1.0807	0.211918	unchange	-2.69201	1.92611e-80	79.7153	down	unchange-down
CL42.Contig4_All	CL42.Contig4_All_Gene.272	DnaJ homolog subfamily A member 1 OS=Bos taurus OX=9913 GN=DNAJA1 PE=2 SV=2	1.5299	0.0268147	0.613437	1.57163	up	1.38451	1.92061e-56	55.7166	up	up-up
CL4207.Contig2_All	CL4207.Contig2_All_Gene.16895	Circadian clock-controlled protein OS=Drosophila yakuba OX=7245 GN=anon-3B1.2 PE=3 SV=1	1.1898	0.566456	0.250719	0.246834	unchange	0.158827	0.210686	0.676364	unchange
CL4219.Contig4_All	CL4219.Contig4_All_Gene.16912	Sphingosine-1-phosphate lyase OS=Drosophila melanogaster OX=7227 GN=Sply PE=1 SV=1	0.5067	NA	-0.980796	NA	unchange	0.237525	0.0162842	1.78823	up	unchange-up
CL4220.Contig2_All	CL4220.Contig2_All_Gene.16914	Probable prefoldin subunit 4 OS=Drosophila melanogaster OX=7227 GN=Pfdn4 PE=3 SV=1	0.894	0.682135	-0.161653	0.166129	unchange	1.01523	1.7806e-07	6.74943	up	unchange-up
CL4221.Contig3_All	CL4221.Contig3_All_Gene.16918	Vesicular integral-membrane protein VIP36 OS=Canis lupus familiaris OX=9615 GN=LMAN2 PE=1 SV=1	1.2912	NA	0.368712	NA	unchange	-0.0901949	0.556436	0.254585	unchange
CL4222.Contig5_All	CL4222.Contig5_All_Gene.16923	Protein artichoke OS=Drosophila melanogaster OX=7227 GN=atk PE=1 SV=2	15.8215	0.00505376	3.98381	2.29639	up	-0.910787	6.78742e-38	37.1683	down	up-down
CL4222.Contig6_All	CL4222.Contig6_All_Gene.16924	Leucine-rich repeat-containing protein 15 OS=Rattus norvegicus OX=10116 GN=Lrrc15 PE=2 SV=1	NA	NA	NA	NA	unchange	-0.792011	2.0133e-25	24.6961	down	unchange-down
CL4222.Contig7_All	CL4222.Contig7_All_Gene.16925	Leucine-rich repeat-containing protein 15 OS=Mus musculus OX=10090 GN=Lrrc15 PE=2 SV=1	0.7009	0.3901	-0.512719	0.408824	unchange	-0.627502	8.04893e-16	15.0943	down	unchange-down
CL4223.Contig3_All	CL4223.Contig3_All_Gene.16928	Transmembrane protein 214 OS=Mus musculus OX=10090 GN=Tmem214 PE=1 SV=1	1.2805	0.107825	0.356707	0.967279	unchange	-0.295235	4.13977e-06	5.38302	down	unchange-down
CL4223.Contig4_All	CL4223.Contig4_All_Gene.16929	hypothetical protein YQE_13026, partial [Dendroctonus ponderosae];ERL88253.1 hypothetical protein D910_05641 [Dendroctonus ponderosae]	NA	NA	NA	NA	unchange	-0.582632	0.000349302	3.4568	down	unchange-down
CL4232.Contig2_All	CL4232.Contig2_All_Gene.16939	Calcium-binding mitochondrial carrier protein Aralar1 OS=Drosophila melanogaster OX=7227 GN=aralar1 PE=2 SV=1	1.1008	0.612154	0.138552	0.213139	unchange	0.155451	0.0757595	1.12056	unchange
CL424.Contig1_All	CL424.Contig1_All_Gene.2047	pheromone binding protein 3 [Cyrtotrachelus buqueti]	NA	NA	NA	NA	unchange	-7.02084	3.02087e-18	17.5199	down	unchange-down
CL4243.Contig5_All	CL4243.Contig5_All_Gene.16977	PREDICTED: uncharacterized protein LOC109546495 [Dendroctonus ponderosae];ENN81736.1 hypothetical protein YQE_01875, partial [Dendroctonus ponderosae];ERL91422.1 hypothetical protein D910_08754 [Dendroctonus ponderosae]	2.9782	0.0475879	1.57444	1.3225	up	0.37572	2.4628e-13	12.6086	up	up-up
CL4246.Contig2_All	CL4246.Contig2_All_Gene.16986	Putative oxidoreductase GLYR1 homolog OS=Anopheles gambiae OX=7165 GN=AGAP009949 PE=3 SV=5	1.4738	0.235936	0.559541	0.627206	unchange	0.0812525	0.474349	0.323902	unchange
CL4248.Contig2_All	CL4248.Contig2_All_Gene.16988	Fatty acid synthase OS=Gallus gallus OX=9031 GN=FASN PE=1 SV=5	NA	NA	NA	NA	unchange	-0.286766	0.480491	0.318315	unchange
CL4249.Contig1_All	CL4249.Contig1_All_Gene.16990	Retinol dehydrogenase 14 OS=Mus musculus OX=10090 GN=Rdh14 PE=1 SV=1	4.6296	0.0764352	2.21089	1.11671	unchange	-0.517141	0.146866	0.833079	unchange
CL4250.Contig3_All	CL4250.Contig3_All_Gene.16997	N-alpha-acetyltransferase 10 OS=Bos taurus OX=9913 GN=NAA10 PE=2 SV=1	NA	NA	NA	NA	unchange	0.0624976	0.844242	0.0735331	unchange
CL4254.Contig3_All	CL4254.Contig3_All_Gene.17014	Probable phospholipid-transporting ATPase IIB OS=Danio rerio OX=7955 GN=atp9b PE=3 SV=1	1.0429	NA	0.0606008	NA	unchange	-0.706605	1.04638e-08	7.98031	down	unchange-down
CL4256.Contig3_All	CL4256.Contig3_All_Gene.17020	MOB kinase activator-like 1 OS=Drosophila melanogaster OX=7227 GN=mats PE=1 SV=1	1.0916	NA	0.126444	NA	unchange	0.421288	0.0385934	1.41349	up	unchange-up
CL4264.Contig2_All	CL4264.Contig2_All_Gene.17039	Retinol dehydrogenase 13 OS=Mus musculus OX=10090 GN=Rdh13 PE=1 SV=1	NA	NA	NA	NA	unchange	-0.473829	2.54285e-05	4.59468	down	unchange-down
CL4269.Contig3_All	CL4269.Contig3_All_Gene.17046	Protein disulfide-isomerase OS=Pongo abelii OX=9601 GN=P4HB PE=2 SV=1	0.762	NA	-0.392137	NA	unchange	-0.195236	0.106445	0.972875	unchange
CL4271.Contig1_All	CL4271.Contig1_All_Gene.17056	SLIT and NTRK-like protein 1 OS=Mus musculus OX=10090 GN=Slitrk1 PE=2 SV=1	1.098	0.970531	0.134878	0.0129908	unchange	-7.49394	7.26365e-38	37.1388	down	unchange-down
CL4271.Contig2_All	CL4271.Contig2_All_Gene.17058	Slit homolog 1 protein OS=Rattus norvegicus OX=10116 GN=Slit1 PE=1 SV=1	1.4066	0.50049	0.492212	0.300605	unchange	-0.0272694	0.775289	0.110536	unchange
CL4271.Contig3_All	CL4271.Contig3_All_Gene.17060	Platelet glycoprotein V OS=Mus musculus OX=10090 GN=Gp5 PE=1 SV=1	NA	NA	NA	NA	unchange	-2.99662	3.23546e-09	8.49006	down	unchange-down
CL4274.Contig2_All	CL4274.Contig2_All_Gene.17067	PREDICTED: uncharacterized protein LOC109542519 [Dendroctonus ponderosae];AEE62675.1 unknown [Dendroctonus ponderosae];ENN72890.1 hypothetical protein YQE_10460, partial [Dendroctonus ponderosae];ERL92505.1 hypothetical protein D910_09818 [Dendroctonus ponderosae]	1.0204	0.885764	0.0291348	0.0526819	unchange	-0.184117	0.557097	0.254069	unchange
CL4275.Contig1_All	CL4275.Contig1_All_Gene.17070	Chondroadherin OS=Homo sapiens OX=9606 GN=CHAD PE=1 SV=2	0.0336	0.250972	-4.89539	0.600374	unchange	-9.21703	2.38666e-46	45.6222	down	unchange-down
CL4275.Contig3_All	CL4275.Contig3_All_Gene.17072	Chondroadherin OS=Homo sapiens OX=9606 GN=CHAD PE=1 SV=2	0.4401	0.15922	-1.1841	0.798002	unchange	-0.632632	1.03229e-48	47.9862	down	unchange-down
CL4280.Contig1_All	CL4280.Contig1_All_Gene.17095	Sarcoplasmic calcium-binding protein OS=Perinereis vancaurica tetradentata OX=6357 PE=1 SV=1	NA	NA	NA	NA	unchange	-7.02157	2.83267e-18	17.5478	down	unchange-down
CL4280.Contig2_All	CL4280.Contig2_All_Gene.17096	Sarcoplasmic calcium-binding protein OS=Perinereis vancaurica tetradentata OX=6357 PE=1 SV=1	1.0852	0.746811	0.117961	0.126789	unchange	0.00889788	0.932054	0.0305591	unchange
CL4289.Contig1_All	CL4289.Contig1_All_Gene.17119	60S ribosomal protein L13 OS=Spodoptera frugiperda OX=7108 GN=RpL13 PE=2 SV=1	1.658	0.0652199	0.729444	1.18562	unchange	-0.114831	0.00778261	2.10887	down	unchange-down
CL4289.Contig2_All	CL4289.Contig2_All_Gene.17120	60S ribosomal protein L13 OS=Spodoptera frugiperda OX=7108 GN=RpL13 PE=2 SV=1	NA	NA	NA	NA	unchange	0.778521	2.31435e-75	74.6356	up	unchange-up
CL4297.Contig2_All	CL4297.Contig2_All_Gene.17136	Mitochondrial 2-oxoglutarate/malate carrier protein OS=Homo sapiens OX=9606 GN=SLC25A11 PE=1 SV=3	1.3042	0.251512	0.383165	0.599442	unchange	-3.30668	1.42011e-31	30.8477	down	unchange-down
CL4305.Contig2_All	CL4305.Contig2_All_Gene.17150	Glutathione S-transferase 1, isoform D OS=Anopheles gambiae OX=7165 GN=GstD1 PE=1 SV=1	NA	NA	NA	NA	unchange	-0.464592	0.000327971	3.48416	down	unchange-down
CL4306.Contig2_All	CL4306.Contig2_All_Gene.17152	Sphingomyelin phosphodiesterase OS=Bos taurus OX=9913 GN=SMPD1 PE=2 SV=1	NA	NA	NA	NA	unchange	-0.758764	1.36988e-18	17.8633	down	unchange-down
CL4307.Contig2_All	CL4307.Contig2_All_Gene.17154	Protein C3orf33 OS=Homo sapiens OX=9606 GN=C3orf33 PE=1 SV=2	0.2825	NA	-1.82368	NA	unchange	0.3043	0.056707	1.24636	unchange
CL4309.Contig1_All	CL4309.Contig1_All_Gene.17155	hypothetical protein YQE_09885, partial [Dendroctonus ponderosae]	1.0093	0.997132	0.0133551	0.00124745	unchange	-0.546017	0.108429	0.964855	unchange
CL431.Contig2_All	CL431.Contig2_All_Gene.2083	Signal transducer and activator of transcription 5B OS=Mus musculus OX=10090 GN=Stat5b PE=1 SV=1	NA	NA	NA	NA	unchange	0.324248	0.00348027	2.45839	up	unchange-up
CL431.Contig3_All	CL431.Contig3_All_Gene.2085	Signal transducer and activator of transcription 5B OS=Mus musculus OX=10090 GN=Stat5b PE=1 SV=1	1.8165	0.058445	0.861161	1.23325	unchange	-0.608283	3.90096e-18	17.4088	down	unchange-down
CL4310.Contig2_All	CL4310.Contig2_All_Gene.17157	PREDICTED: uncharacterized protein LOC109540147 [Dendroctonus ponderosae]	0.9359	0.338753	-0.0955737	0.470116	unchange	-0.00613394	0.983406	0.00726733	unchange
CL4310.Contig3_All	CL4310.Contig3_All_Gene.17159	hypothetical protein D910_04582 [Dendroctonus ponderosae]	NA	NA	NA	NA	unchange	-0.86691	5.74824e-14	13.2405	down	unchange-down
CL4310.Contig5_All	CL4310.Contig5_All_Gene.17161	hypothetical protein D910_04582 [Dendroctonus ponderosae]	NA	NA	NA	NA	unchange	0.493987	6.22504e-06	5.20586	up	unchange-up
CL4314.Contig3_All	CL4314.Contig3_All_Gene.17186	hypothetical protein D910_07796 [Dendroctonus ponderosae]	0.2875	NA	-1.79837	NA	unchange	1.24897	2.8554e-86	85.5443	up	unchange-up
CL4317.Contig1_All	CL4317.Contig1_All_Gene.17197	Juvenile hormone epoxide hydrolase OS=Manduca sexta OX=7130 PE=1 SV=1	NA	NA	NA	NA	unchange	-1.1273	6.99765e-29	28.155	down	unchange-down
CL4317.Contig2_All	CL4317.Contig2_All_Gene.17198	Juvenile hormone epoxide hydrolase 2 OS=Ctenocephalides felis OX=7515 GN=EH2 PE=2 SV=1	NA	NA	NA	NA	unchange	-5.92527	1.76068e-92	91.7543	down	unchange-down
CL4317.Contig3_All	CL4317.Contig3_All_Gene.17199	Juvenile hormone epoxide hydrolase 2 OS=Ctenocephalides felis OX=7515 GN=EH2 PE=2 SV=1	0.8242	0.627461	-0.278934	0.202413	unchange	-0.422389	3.14067e-20	19.503	down	unchange-down
CL432.Contig1_All	CL432.Contig1_All_Gene.2087	Aspartate aminotransferase, cytoplasmic OS=Gallus gallus OX=9031 GN=GOT1 PE=1 SV=3	NA	NA	NA	NA	unchange	-8.01908	5.45372e-26	25.2633	down	unchange-down
CL432.Contig2_All	CL432.Contig2_All_Gene.2090	Aspartate aminotransferase, cytoplasmic OS=Gallus gallus OX=9031 GN=GOT1 PE=1 SV=3	0.4925	0.0958736	-1.0218	1.0183	unchange	0.0900292	0.0821404	1.08544	unchange
CL4321.Contig1_All	CL4321.Contig1_All_Gene.17201	ATP synthase subunit b, mitochondrial OS=Drosophila melanogaster OX=7227 GN=ATPsynB PE=2 SV=2	NA	NA	NA	NA	unchange	-6.57364	2.72369e-35	34.5648	down	unchange-down
CL4321.Contig2_All	CL4321.Contig2_All_Gene.17202	ATP synthase subunit b, mitochondrial OS=Drosophila melanogaster OX=7227 GN=ATPsynB PE=2 SV=2	0.8767	0.671635	-0.189845	0.172867	unchange	0.819699	4.20521e-50	49.3762	up	unchange-up
CL4321.Contig3_All	CL4321.Contig3_All_Gene.17203	ATP synthase subunit b, mitochondrial OS=Drosophila melanogaster OX=7227 GN=ATPsynB PE=2 SV=2	1.4193	0.206251	0.50518	0.685603	unchange	-0.394071	7.55274e-12	11.1219	down	unchange-down
CL4328.Contig3_All	CL4328.Contig3_All_Gene.17220	Probable peroxisomal acyl-coenzyme A oxidase 1 OS=Drosophila melanogaster OX=7227 GN=CG5009 PE=1 SV=1	0.6549	0.0679567	-0.610653	1.16777	unchange	0.0882089	0.657216	0.182292	unchange
CL4329.Contig1_All	CL4329.Contig1_All_Gene.17222	Phosphatidylethanolamine-binding protein 1 OS=Macaca fascicularis OX=9541 GN=PEBP1 PE=2 SV=2	0.6322	NA	-0.661547	NA	unchange	-8.56157	5.63389e-31	30.2492	down	unchange-down
CL4329.Contig3_All	CL4329.Contig3_All_Gene.17227	Phosphatidylethanolamine-binding protein 1 OS=Macaca fascicularis OX=9541 GN=PEBP1 PE=2 SV=2	0.7675	0.358183	-0.381761	0.445895	unchange	0.0399881	0.741027	0.130166	unchange
CL4329.Contig4_All	CL4329.Contig4_All_Gene.17229	Phosphatidylethanolamine-binding protein 1 OS=Macaca fascicularis OX=9541 GN=PEBP1 PE=2 SV=2	0.5137	NA	-0.961002	NA	unchange	1.4314	2.4476e-119	118.611	up	unchange-up
CL4331.Contig3_All	CL4331.Contig3_All_Gene.17231	Dopamine N-acetyltransferase OS=Drosophila melanogaster OX=7227 GN=AANAT1 PE=1 SV=1	1.2109	0.522191	0.27608	0.282171	unchange	0.159929	0.123986	0.906627	unchange
CL4336.Contig3_All	CL4336.Contig3_All_Gene.17241	Protein sel-1 homolog 1 OS=Mus musculus OX=10090 GN=Sel1l PE=1 SV=2	NA	NA	NA	NA	unchange	-1.10823	3.34985e-14	13.475	down	unchange-down
CL4336.Contig4_All	CL4336.Contig4_All_Gene.17244	26S proteasome regulatory subunit 6A OS=Homo sapiens OX=9606 GN=PSMC3 PE=1 SV=3	1.3636	0.26372	0.447421	0.578857	unchange	0.826356	1.46449e-32	31.8343	up	unchange-up
CL4340.Contig3_All	CL4340.Contig3_All_Gene.17263	Adenylosuccinate lyase OS=Gallus gallus OX=9031 GN=ADSL PE=2 SV=2	1.0587	0.831275	0.0822938	0.0802552	unchange	0.120666	0.35756	0.446651	unchange
CL4343.Contig1_All	CL4343.Contig1_All_Gene.17270	Alpha-soluble NSF attachment protein OS=Drosophila melanogaster OX=7227 GN=alphaSnap PE=1 SV=1	NA	NA	NA	NA	unchange	-0.997795	3.55181e-06	5.44955	down	unchange-down
CL4343.Contig2_All	CL4343.Contig2_All_Gene.17272	Alpha-soluble NSF attachment protein OS=Drosophila melanogaster OX=7227 GN=alphaSnap PE=1 SV=1	0.8322	0.120605	-0.264998	0.918636	unchange	-0.0246248	0.871333	0.0598161	unchange
CL4350.Contig5_All	CL4350.Contig5_All_Gene.17297	FGFR1 oncogene partner 2 homolog OS=Xenopus laevis OX=8355 GN=fgfr1op2 PE=2 SV=1	NA	NA	NA	NA	unchange	0.174414	0.114469	0.941311	unchange
CL4353.Contig1_All	CL4353.Contig1_All_Gene.17302	Arylphorin subunit alpha OS=Manduca sexta OX=7130 PE=2 SV=1	1.0684	0.603772	0.0954519	0.219127	unchange	-0.51724	1.0011e-49	48.9995	down	unchange-down
CL4353.Contig2_All	CL4353.Contig2_All_Gene.17305	Arylphorin subunit alpha OS=Manduca sexta OX=7130 PE=2 SV=1	0.8452	0.9926	-0.242635	0.00322567	unchange	-0.76308	1.44008e-86	85.8416	down	unchange-down
CL4354.Contig2_All	CL4354.Contig2_All_Gene.17309	Acyl-coenzyme A thioesterase 10, mitochondrial OS=Mus musculus OX=10090 GN=Acot10 PE=2 SV=1	NA	NA	NA	NA	unchange	-1.72227	2.50767e-14	13.6007	down	unchange-down
CL4361.Contig2_All	CL4361.Contig2_All_Gene.17327	Troponin T, skeletal muscle OS=Drosophila melanogaster OX=7227 GN=up PE=1 SV=3	3.9736	0.208378	1.99045	0.681148	unchange	-1.31901	0	Inf	down	unchange-down
CL4361.Contig3_All	CL4361.Contig3_All_Gene.17329	Troponin T, skeletal muscle OS=Drosophila melanogaster OX=7227 GN=up PE=1 SV=3	NA	NA	NA	NA	unchange	1.00633	4.36185e-262	261.36	up	unchange-up
CL4367.Contig3_All	CL4367.Contig3_All_Gene.17340	Cytochrome P450 4c3 OS=Drosophila melanogaster OX=7227 GN=Cyp4c3 PE=2 SV=1	NA	NA	NA	NA	unchange	-0.612429	0.0216219	1.66511	down	unchange-down
CL437.Contig5_All	CL437.Contig5_All_Gene.2103	Neuroglian OS=Drosophila melanogaster OX=7227 GN=Nrg PE=1 SV=2	NA	NA	NA	NA	unchange	-0.689328	9.07848e-18	17.042	down	unchange-down
CL437.Contig6_All	CL437.Contig6_All_Gene.2104	Neuroglian OS=Drosophila melanogaster OX=7227 GN=Nrg PE=1 SV=2	0.5488	NA	-0.865648	NA	unchange	0.264368	0.000583444	3.234	up	unchange-up
CL437.Contig7_All	CL437.Contig7_All_Gene.2105	Neuroglian OS=Drosophila melanogaster OX=7227 GN=Nrg PE=1 SV=2	1.0515	0.652618	0.0724489	0.185341	unchange	-0.682235	3.95955e-10	9.40235	down	unchange-down
CL4372.Contig1_All	CL4372.Contig1_All_Gene.17363	Peptidyl-prolyl cis-trans isomerase B OS=Mus musculus OX=10090 GN=Ppib PE=1 SV=2	NA	NA	NA	NA	unchange	-8.69348	2.59887e-32	31.5852	down	unchange-down
CL4372.Contig2_All	CL4372.Contig2_All_Gene.17365	Peptidyl-prolyl cis-trans isomerase B OS=Gallus gallus OX=9031 GN=PPIB PE=2 SV=1	2.4206	0.0110804	1.27536	1.95544	up	0.385882	7.47331e-15	14.1265	up	up-up
CL4372.Contig3_All	CL4372.Contig3_All_Gene.17367	Peptidyl-prolyl cis-trans isomerase B OS=Gallus gallus OX=9031 GN=PPIB PE=2 SV=1	NA	NA	NA	NA	unchange	0.0937054	0.219763	0.658046	unchange
CL4381.Contig2_All	CL4381.Contig2_All_Gene.17386	Signal recognition particle receptor subunit alpha homolog OS=Drosophila melanogaster OX=7227 GN=Gtp-bp PE=1 SV=2	NA	NA	NA	NA	unchange	-0.548844	0.000242046	3.6161	down	unchange-down
CL4386.Contig1_All	CL4386.Contig1_All_Gene.17392	Histone H4 OS=Acrolepiopsis assectella OX=57686 GN=His4 PE=3 SV=2	2.0771	0.00239924	1.05457	2.61993	up	-1.72384	4.8958e-25	24.3102	down	up-down
CL4391.Contig2_All	CL4391.Contig2_All_Gene.17397	V-type proton ATPase subunit G OS=Manduca sexta OX=7130 PE=3 SV=1	1.7692	0.75197	0.823097	0.1238	unchange	1.35348	3.25478e-21	20.4875	up	unchange-up
CL4396.Contig6_All	CL4396.Contig6_All_Gene.17403	14-3-3 protein epsilon OS=Drosophila melanogaster OX=7227 GN=14-3-3epsilon PE=1 SV=2	0.9093	0.779539	-0.137172	0.108162	unchange	-0.284568	0.000225389	3.64707	down	unchange-down
CL4397.Contig1_All	CL4397.Contig1_All_Gene.17404	Platelet-activating factor acetylhydrolase IB subunit beta homolog OS=Drosophila melanogaster OX=7227 GN=Paf-AHalpha PE=1 SV=1	NA	NA	NA	NA	unchange	0.53541	0.0914341	1.03889	unchange
CL4398.Contig2_All	CL4398.Contig2_All_Gene.17406	Eukaryotic translation initiation factor 3 subunit E OS=Bombyx mori OX=7091 GN=eIF3-S6 PE=2 SV=1	1.2773	0.522588	0.353097	0.281841	unchange	-1.55998	7.54189e-30	29.1225	down	unchange-down
CL440.Contig1_All	CL440.Contig1_All_Gene.2114	Protein CutA homolog OS=Xenopus laevis OX=8355 GN=cuta PE=2 SV=2	NA	NA	NA	NA	unchange	-0.557234	0.120091	0.92049	unchange
CL4402.Contig3_All	CL4402.Contig3_All_Gene.17412	Lysozyme 3 OS=Crassostrea virginica OX=6565 GN=lysoz3 PE=1 SV=1	5.5771	0.00905851	2.47952	2.04294	up	-0.0556593	0.415056	0.381894	unchange	up-unchange
CL4410.Contig5_All	CL4410.Contig5_All_Gene.17432	rRNA 2'-O-methyltransferase fibrillarin OS=Caenorhabditis elegans OX=6239 GN=fib-1 PE=2 SV=1	1.2755	0.357544	0.351063	0.44667	unchange	-0.135508	0.335182	0.47472	unchange
CL4424.Contig2_All	CL4424.Contig2_All_Gene.17463	Myosin heavy chain, non-muscle OS=Drosophila melanogaster OX=7227 GN=zip PE=1 SV=2	NA	NA	NA	NA	unchange	0.436729	0.000980278	3.00865	up	unchange-up
CL4424.Contig3_All	CL4424.Contig3_All_Gene.17465	Myosin heavy chain, non-muscle OS=Drosophila melanogaster OX=7227 GN=zip PE=1 SV=2	2.2258	0.081012	1.15432	1.09145	unchange	-0.281874	0.00545427	2.26326	down	unchange-down
CL4427.Contig1_All	CL4427.Contig1_All_Gene.17473	Protein mago nashi homolog 2 OS=Bos taurus OX=9913 GN=MAGOHB PE=2 SV=1	4.7178	NA	2.23811	NA	unchange	-0.460154	0.00726061	2.13903	down	unchange-down
CL443.Contig1_All	CL443.Contig1_All_Gene.2158	Procyclic form-specific polypeptide A-beta OS=Trypanosoma brucei brucei OX=5702 GN=PARPA-BETA PE=1 SV=1	NA	NA	NA	NA	unchange	-1.36533	1.28399e-98	97.8914	down	unchange-down
CL443.Contig2_All	CL443.Contig2_All_Gene.2159	PREDICTED: protein yellow-like [Dendroctonus ponderosae];ENN77911.1 hypothetical protein YQE_05588, partial [Dendroctonus ponderosae]	0.5717	0.0316316	-0.80667	1.49988	down	-0.42486	2.93531e-22	21.5323	down	down-down
CL4430.Contig3_All	CL4430.Contig3_All_Gene.17482	Lipid storage droplets surface-binding protein 1 OS=Drosophila melanogaster OX=7227 GN=Lsd-1 PE=2 SV=2	0.88	0.275254	-0.184425	0.560266	unchange	-0.63669	2.76435e-17	16.5584	down	unchange-down
CL4430.Contig4_All	CL4430.Contig4_All_Gene.17483	Lipid storage droplets surface-binding protein 2 OS=Drosophila melanogaster OX=7227 GN=Lsd-2 PE=1 SV=1	NA	NA	NA	NA	unchange	-0.00584912	0.955826	0.0196213	unchange
CL4432.Contig3_All	CL4432.Contig3_All_Gene.17487	Cyclin-Y OS=Homo sapiens OX=9606 GN=CCNY PE=1 SV=2	NA	NA	NA	NA	unchange	-0.807972	1.42877e-05	4.84504	down	unchange-down
CL4436.Contig1_All	CL4436.Contig1_All_Gene.17490	Cytochrome P450 6k1 OS=Blattella germanica OX=6973 GN=CYP6K1 PE=2 SV=1	1.0666	0.610184	0.0930192	0.214539	unchange	-0.801641	9.99934e-33	32	down	unchange-down
CL4439.Contig2_All	CL4439.Contig2_All_Gene.17501	Coactosin-like protein OS=Rattus norvegicus OX=10116 GN=Cotl1 PE=1 SV=1	0.463	NA	-1.11092	NA	unchange	0.352546	7.90544e-06	5.10207	up	unchange-up
CL4439.Contig3_All	CL4439.Contig3_All_Gene.17502	Coactosin-like protein OS=Rattus norvegicus OX=10116 GN=Cotl1 PE=1 SV=1	NA	NA	NA	NA	unchange	-8.33853	1.44e-42	41.8416	down	unchange-down
CL4439.Contig4_All	CL4439.Contig4_All_Gene.17503	Coactosin-like protein OS=Rattus norvegicus OX=10116 GN=Cotl1 PE=1 SV=1	1.274	0.132796	0.349365	0.876814	unchange	0.23625	5.79783e-06	5.23673	up	unchange-up
CL4444.Contig1_All	CL4444.Contig1_All_Gene.17511	Cytochrome b-c1 complex subunit 7 OS=Bos taurus OX=9913 GN=UQCRB PE=1 SV=3	NA	NA	NA	NA	unchange	-7.80854	3.36639e-24	23.4728	down	unchange-down
CL4444.Contig3_All	CL4444.Contig3_All_Gene.17513	Cytochrome b-c1 complex subunit 7 OS=Pongo abelii OX=9601 GN=UQCRB PE=3 SV=3	1.2306	0.345149	0.299362	0.461993	unchange	-0.632731	1.11547e-11	10.9525	down	unchange-down
CL4445.Contig2_All	CL4445.Contig2_All_Gene.17517	Serine-arginine protein 55 OS=Drosophila melanogaster OX=7227 GN=B52 PE=1 SV=4	1.3204	0.481517	0.400975	0.317388	unchange	0.327556	3.45962e-09	8.46097	up	unchange-up
CL4446.Contig5_All	CL4446.Contig5_All_Gene.17522	hypothetical protein D910_11773 [Dendroctonus ponderosae]	NA	NA	NA	NA	unchange	-1.74754	2.55098e-19	18.5933	down	unchange-down
CL4448.Contig1_All	CL4448.Contig1_All_Gene.17529	Clotting factor B OS=Tachypleus tridentatus OX=6853 PE=1 SV=1	21.1679	NA	4.40381	NA	unchange	1.76692	1.5278e-17	16.8159	up	unchange-up
CL4448.Contig2_All	CL4448.Contig2_All_Gene.17531	Ovochymase-1 OS=Homo sapiens OX=9606 GN=OVCH1 PE=2 SV=2	NA	NA	NA	NA	unchange	1.98827	6.26742e-33	32.2029	up	unchange-up
CL445.Contig7_All	CL445.Contig7_All_Gene.2170	Sodium/potassium-transporting ATPase subunit beta-1 OS=Drosophila melanogaster OX=7227 GN=nrv1 PE=1 SV=2	1.3305	0.172197	0.411969	0.763975	unchange	0.797991	1.9581e-10	9.70817	up	unchange-up
CL4459.Contig1_All	CL4459.Contig1_All_Gene.17572	Cytochrome P450 4C1 OS=Blaberus discoidalis OX=6981 GN=CYP4C1 PE=2 SV=1	2.6808	0.0206868	1.42266	1.68431	up	-9.5195	2.56402e-41	40.5911	down	up-down
CL4459.Contig2_All	CL4459.Contig2_All_Gene.17575	Cytochrome P450 4C1 OS=Blaberus discoidalis OX=6981 GN=CYP4C1 PE=2 SV=1	4.2353	0.00436024	2.08246	2.36049	up	0.0951021	0.0053162	2.2744	up	up-up
CL4463.Contig2_All	CL4463.Contig2_All_Gene.17584	PREDICTED: uncharacterized protein LOC109543843 [Dendroctonus ponderosae];ENN71770.1 hypothetical protein YQE_11505, partial [Dendroctonus ponderosae];ERL89232.1 hypothetical protein D910_06606 [Dendroctonus ponderosae]	NA	NA	NA	NA	unchange	-7.10429	8.90494e-19	18.0504	down	unchange-down
CL4463.Contig3_All	CL4463.Contig3_All_Gene.17585	PREDICTED: uncharacterized protein LOC109543843 [Dendroctonus ponderosae];ENN71770.1 hypothetical protein YQE_11505, partial [Dendroctonus ponderosae];ERL89232.1 hypothetical protein D910_06606 [Dendroctonus ponderosae]	1.0699	0.840788	0.097476	0.0753137	unchange	-0.910055	5.50388e-65	64.2593	down	unchange-down
CL4463.Contig4_All	CL4463.Contig4_All_Gene.17586	PREDICTED: uncharacterized protein LOC109543843 [Dendroctonus ponderosae];ENN71770.1 hypothetical protein YQE_11505, partial [Dendroctonus ponderosae];ERL89232.1 hypothetical protein D910_06606 [Dendroctonus ponderosae]	0.3432	NA	-1.54288	NA	unchange	-0.352435	1.64991e-05	4.78254	down	unchange-down
CL4465.Contig1_All	CL4465.Contig1_All_Gene.17591	Rab-like protein 3 OS=Gallus gallus OX=9031 GN=RABL3 PE=2 SV=1	NA	NA	NA	NA	unchange	-0.735771	0.0374334	1.42674	down	unchange-down
CL4484.Contig3_All	CL4484.Contig3_All_Gene.17653	Succinate--CoA ligase [ADP/GDP-forming] subunit alpha, mitochondrial OS=Drosophila melanogaster OX=7227 GN=Scsalpha1 PE=2 SV=3	0.6966	0.253211	-0.521598	0.596518	unchange	0.182576	0.014133	1.84977	up	unchange-up
CL4491.Contig1_All	CL4491.Contig1_All_Gene.17659	Protein FAM98B OS=Mus musculus OX=10090 GN=Fam98b PE=1 SV=1	1.8759	0.135762	0.907583	0.867222	unchange	-1.28133	5.29251e-08	7.27634	down	unchange-down
CL4497.Contig3_All	CL4497.Contig3_All_Gene.17696	Nucleolar protein 58 OS=Homo sapiens OX=9606 GN=NOP58 PE=1 SV=1	1.268	0.543724	0.342555	0.264621	unchange	0.0940602	0.368933	0.433053	unchange
CL450.Contig2_All	CL450.Contig2_All_Gene.2181	Aminoacyl tRNA synthase complex-interacting multifunctional protein 2 OS=Homo sapiens OX=9606 GN=AIMP2 PE=1 SV=2	NA	NA	NA	NA	unchange	0.0504246	0.589679	0.229384	unchange
CL4501.Contig5_All	CL4501.Contig5_All_Gene.17699	Loricrin OS=Mus musculus OX=10090 GN=Lor PE=2 SV=2	NA	NA	NA	NA	unchange	0.237808	0.0890353	1.05044	unchange
CL4507.Contig2_All	CL4507.Contig2_All_Gene.17710	Transcription elongation factor S-II OS=Drosophila melanogaster OX=7227 GN=TfIIS PE=2 SV=1	1.278	NA	0.353888	NA	unchange	0.319171	0.000280752	3.55168	up	unchange-up
CL451.Contig7_All	CL451.Contig7_All_Gene.2207	Low-density lipoprotein receptor-related protein 2 OS=Homo sapiens OX=9606 GN=LRP2 PE=1 SV=3	1.0045	0.953476	0.00647756	0.0206904	unchange	-0.843857	4.70607e-88	87.3273	down	unchange-down
CL4510.Contig1_All	CL4510.Contig1_All_Gene.17720	D-aspartate oxidase OS=Sus scrofa OX=9823 GN=DDO PE=2 SV=1	NA	NA	NA	NA	unchange	0.0399409	0.886334	0.0524027	unchange
CL4512.Contig3_All	CL4512.Contig3_All_Gene.17727	PREDICTED: uncharacterized protein LOC109541842 [Dendroctonus ponderosae]	NA	NA	NA	NA	unchange	-1.86333	2.0119e-28	27.6964	down	unchange-down
CL4512.Contig4_All	CL4512.Contig4_All_Gene.17729	hypothetical protein YQE_09890, partial [Dendroctonus ponderosae];ERL87352.1 hypothetical protein D910_04747 [Dendroctonus ponderosae]	0.5451	0.211942	-0.875407	0.673783	unchange	0.943479	8.46086e-100	99.0726	up	unchange-up
CL4513.Contig1_All	CL4513.Contig1_All_Gene.17730	Eukaryotic translation initiation factor 5A OS=Spodoptera frugiperda OX=7108 GN=eIF-5A PE=1 SV=1	1.0915	0.551254	0.126312	0.258648	unchange	1.51824	3.39262e-293	292.469	up	unchange-up
CL4514.Contig2_All	CL4514.Contig2_All_Gene.17733	Short-chain specific acyl-CoA dehydrogenase, mitochondrial OS=Homo sapiens OX=9606 GN=ACADS PE=1 SV=1	0.77	0.45679	-0.37707	0.340283	unchange	-0.660874	5.28984e-26	25.2766	down	unchange-down
CL4519.Contig3_All	CL4519.Contig3_All_Gene.17758	tRNA-dihydrouridine(47) synthase [NAD(P)(+)]-like OS=Mus musculus OX=10090 GN=Dus3l PE=1 SV=1	NA	NA	NA	NA	unchange	0.371181	0.000291426	3.53547	up	unchange-up
CL4521.Contig1_All	CL4521.Contig1_All_Gene.17763	Fructose-bisphosphate aldolase OS=Drosophila melanogaster OX=7227 GN=Ald PE=1 SV=5	1.7791	0.259316	0.831148	0.58617	unchange	-0.360207	1.04151e-19	18.9823	down	unchange-down
CL4521.Contig2_All	CL4521.Contig2_All_Gene.17764	Fructose-bisphosphate aldolase OS=Drosophila melanogaster OX=7227 GN=Ald PE=1 SV=5	0.0752	0.159647	-3.73312	0.796838	unchange	-6.98482	4.85427e-253	252.314	down	unchange-down
CL4521.Contig3_All	CL4521.Contig3_All_Gene.17766	Fructose-bisphosphate aldolase OS=Drosophila melanogaster OX=7227 GN=Ald PE=1 SV=5	0.718	0.170621	-0.477944	0.767969	unchange	0.226674	7.27544e-07	6.13814	up	unchange-up
CL4521.Contig4_All	CL4521.Contig4_All_Gene.17767	Fructose-bisphosphate aldolase OS=Drosophila melanogaster OX=7227 GN=Ald PE=1 SV=5	NA	NA	NA	NA	unchange	-12.4204	5.51112e-86	85.2588	down	unchange-down
CL4522.Contig1_All	CL4522.Contig1_All_Gene.17769	hypothetical protein	NA	NA	NA	NA	unchange	-7.75001	9.88758e-24	23.0049	down	unchange-down
CL4522.Contig3_All	CL4522.Contig3_All_Gene.17771	hypothetical protein	0.4322	NA	-1.21023	NA	unchange	0.142125	0.364974	0.437738	unchange
CL4525.Contig1_All	CL4525.Contig1_All_Gene.17775	Integrin alpha-9 OS=Homo sapiens OX=9606 GN=ITGA9 PE=1 SV=2	NA	NA	NA	NA	unchange	-1.46926	6.96216e-15	14.1573	down	unchange-down
CL4526.Contig1_All	CL4526.Contig1_All_Gene.17779	L-dopachrome tautomerase yellow-f OS=Drosophila melanogaster OX=7227 GN=yellow-f PE=1 SV=1	NA	NA	NA	NA	unchange	-2.74009	1.24427e-51	50.9051	down	unchange-down
CL4526.Contig2_All	CL4526.Contig2_All_Gene.17781	L-dopachrome tautomerase yellow-f OS=Drosophila melanogaster OX=7227 GN=yellow-f PE=1 SV=1	1.2385	0.491348	0.308594	0.308611	unchange	-0.360214	8.02317e-11	10.0957	down	unchange-down
CL4527.Contig1_All	CL4527.Contig1_All_Gene.17783	Elongation factor 1-beta' OS=Bombyx mori OX=7091 PE=1 SV=2	NA	NA	NA	NA	unchange	-9.77138	2.16673e-44	43.6642	down	unchange-down
CL4527.Contig2_All	CL4527.Contig2_All_Gene.17784	Elongation factor 1-beta' OS=Bombyx mori OX=7091 PE=1 SV=2	0.872	0.745273	-0.1976	0.127685	unchange	0.280727	2.11104e-10	9.6755	up	unchange-up
CL4527.Contig3_All	CL4527.Contig3_All_Gene.17785	Elongation factor 1-beta' OS=Bombyx mori OX=7091 PE=1 SV=2	0.2581	NA	-1.954	NA	unchange	1.438	7.20821e-184	183.142	up	unchange-up
CL4528.Contig1_All	CL4528.Contig1_All_Gene.17786	40S ribosomal protein S15 OS=Xenopus laevis OX=8355 GN=rps15 PE=2 SV=3	1.6455	0.050895	0.718526	1.29332	unchange	0.332019	3.98363e-17	16.3997	up	unchange-up
CL4531.Contig3_All	CL4531.Contig3_All_Gene.17799	Long-chain fatty acid transport protein 4 OS=Pongo abelii OX=9601 GN=SLC27A4 PE=2 SV=1	NA	NA	NA	NA	unchange	0.049305	0.597192	0.223886	unchange
CL4538.Contig3_All	CL4538.Contig3_All_Gene.17817	60S ribosomal protein L11 OS=Drosophila melanogaster OX=7227 GN=RpL11 PE=1 SV=2	1.396	0.148624	0.481299	0.82791	unchange	0.373788	3.80424e-18	17.4197	up	unchange-up
CL454.Contig3_All	CL454.Contig3_All_Gene.2271	Pyrimidodiazepine synthase OS=Drosophila melanogaster OX=7227 GN=se PE=1 SV=1	1.0775	0.765319	0.107688	0.116158	unchange	-0.512625	1.49136e-08	7.82642	down	unchange-down
CL454.Contig4_All	CL454.Contig4_All_Gene.2272	Pyrimidodiazepine synthase OS=Drosophila melanogaster OX=7227 GN=se PE=1 SV=1	0.212	NA	-2.23786	NA	unchange	0.968092	1.76426e-21	20.7534	up	unchange-up
CL454.Contig5_All	CL454.Contig5_All_Gene.2273	Pyrimidodiazepine synthase OS=Drosophila melanogaster OX=7227 GN=se PE=1 SV=1	0.6815	0.372867	-0.553214	0.428446	unchange	1.19505	5.58614e-06	5.25289	up	unchange-up
CL4546.Contig2_All	CL4546.Contig2_All_Gene.17838	Xaa-Pro aminopeptidase 1 OS=Bos taurus OX=9913 GN=XPNPEP1 PE=2 SV=1	NA	NA	NA	NA	unchange	0.127757	0.153382	0.814225	unchange
CL4546.Contig3_All	CL4546.Contig3_All_Gene.17839	Xaa-Pro aminopeptidase 1 OS=Bos taurus OX=9913 GN=XPNPEP1 PE=2 SV=1	0.7528	0.404758	-0.409661	0.392805	unchange	0.9897	1.90393e-26	25.7203	up	unchange-up
CL4550.Contig3_All	CL4550.Contig3_All_Gene.17855	WAS/WASL-interacting protein family member 3 OS=Rattus norvegicus OX=10116 GN=Wipf3 PE=1 SV=1	1.6608	0.249567	0.731878	0.602813	unchange	0.373781	1.2107e-09	8.91696	up	unchange-up
CL4559.Contig2_All	CL4559.Contig2_All_Gene.17885	Peptide methionine sulfoxide reductase OS=Drosophila melanogaster OX=7227 GN=Eip71CD PE=1 SV=2	NA	NA	NA	NA	unchange	-6.24806	6.70205e-24	23.1738	down	unchange-down
CL4564.Contig2_All	CL4564.Contig2_All_Gene.17898	Insulin-degrading enzyme OS=Homo sapiens OX=9606 GN=IDE PE=1 SV=4	0.2038	NA	-2.29477	NA	unchange	-0.138808	0.54958	0.259969	unchange
CL4566.Contig1_All	CL4566.Contig1_All_Gene.17902	Cocaine esterase OS=Homo sapiens OX=9606 GN=CES2 PE=1 SV=1	NA	NA	NA	NA	unchange	4.11902	2.04754e-78	77.6888	up	unchange-up
CL4566.Contig5_All	CL4566.Contig5_All_Gene.17906	Pyrethroid hydrolase Ces2e OS=Mus musculus OX=10090 GN=Ces2e PE=1 SV=1	4.6645	NA	2.22172	NA	unchange	-1.74412	1.86295e-63	62.7298	down	unchange-down
CL4579.Contig3_All	CL4579.Contig3_All_Gene.17975	L-xylulose reductase OS=Bos taurus OX=9913 GN=DCXR PE=2 SV=1	NA	NA	NA	NA	unchange	0.45319	1.76151e-07	6.75412	up	unchange-up
CL4579.Contig4_All	CL4579.Contig4_All_Gene.17976	L-xylulose reductase OS=Bos taurus OX=9913 GN=DCXR PE=2 SV=1	1.2075	0.365918	0.272023	0.436616	unchange	-0.444351	8.14182e-11	10.0893	down	unchange-down
CL458.Contig4_All	CL458.Contig4_All_Gene.2280	Transmembrane emp24 domain-containing protein 7 OS=Homo sapiens OX=9606 GN=TMED7 PE=1 SV=2	NA	NA	NA	NA	unchange	-0.0792488	0.51944	0.284464	unchange
CL4582.Contig1_All	CL4582.Contig1_All_Gene.17983	Isocitrate dehydrogenase [NADP], mitochondrial OS=Bos taurus OX=9913 GN=IDH2 PE=1 SV=2	0.9012	0.863245	-0.150081	0.0638659	unchange	-1.7041	7.59684e-69	68.1194	down	unchange-down
CL4582.Contig2_All	CL4582.Contig2_All_Gene.17984	Isocitrate dehydrogenase [NADP], mitochondrial OS=Macaca fascicularis OX=9541 GN=IDH2 PE=2 SV=1	1.0831	0.797663	0.115166	0.0981808	unchange	-0.331852	6.04202e-11	10.2188	down	unchange-down
CL4584.Contig4_All	CL4584.Contig4_All_Gene.17992	Ankyrin-2 OS=Homo sapiens OX=9606 GN=ANK2 PE=1 SV=4	NA	NA	NA	NA	unchange	0.901676	1.02054e-14	13.9912	up	unchange-up
CL4584.Contig7_All	CL4584.Contig7_All_Gene.17998	Ankyrin-2 OS=Homo sapiens OX=9606 GN=ANK2 PE=1 SV=4	0.9338	NA	-0.0988145	NA	unchange	0.825484	3.16877e-21	20.4991	up	unchange-up
CL4584.Contig9_All	CL4584.Contig9_All_Gene.18006	Ankyrin-2 OS=Homo sapiens OX=9606 GN=ANK2 PE=1 SV=4	0.759	0.341653	-0.397828	0.466415	unchange	-0.979187	2.91743e-69	68.535	down	unchange-down
CL4589.Contig2_All	CL4589.Contig2_All_Gene.18017	Secretory carrier-associated membrane protein 1 OS=Homo sapiens OX=9606 GN=SCAMP1 PE=1 SV=2	1.5033	NA	0.588133	NA	unchange	-0.917013	2.73253e-36	35.5634	down	unchange-down
CL459.Contig1_All	CL459.Contig1_All_Gene.2281	Spermidine synthase OS=Mus musculus OX=10090 GN=Srm PE=1 SV=1	0.5657	0.309331	-0.821891	0.509577	unchange	0.412028	0.0177663	1.7504	up	unchange-up
CL4592.Contig2_All	CL4592.Contig2_All_Gene.18037	N-acetylgalactosaminyltransferase 7 OS=Drosophila melanogaster OX=7227 GN=GalNAc-T2 PE=2 SV=2	0.8462	0.451751	-0.240929	0.345101	unchange	-0.578689	0.00273095	2.56369	down	unchange-down
CL4593.Contig4_All	CL4593.Contig4_All_Gene.18039	hypothetical protein D910_05868 [Dendroctonus ponderosae]	0.8378	0.340362	-0.255322	0.468059	unchange	-1.21721	1.65623e-16	15.7809	down	unchange-down
CL4600.Contig1_All	CL4600.Contig1_All_Gene.18054	Glyceraldehyde-3-phosphate dehydrogenase 2 OS=Drosophila pseudoobscura pseudoobscura OX=46245 GN=Gapdh2 PE=2 SV=2	NA	NA	NA	NA	unchange	-0.00153585	0.985213	0.00646973	unchange
CL4600.Contig2_All	CL4600.Contig2_All_Gene.18055	Glyceraldehyde-3-phosphate dehydrogenase 2 OS=Drosophila melanogaster OX=7227 GN=Gapdh2 PE=1 SV=2	0.6028	0.0662585	-0.730249	1.17876	unchange	-0.522583	5.44556e-45	44.264	down	unchange-down
CL4602.Contig4_All	CL4602.Contig4_All_Gene.18062	Succinate dehydrogenase cytochrome b560 subunit, mitochondrial OS=Homo sapiens OX=9606 GN=SDHC PE=1 SV=1	NA	NA	NA	NA	unchange	-0.558045	0.0233198	1.63228	down	unchange-down
CL4604.Contig2_All	CL4604.Contig2_All_Gene.18066	Probable 4-coumarate--CoA ligase 1 OS=Dictyostelium discoideum OX=44689 GN=4cl1 PE=3 SV=1	1.2334	0.414234	0.302641	0.382754	unchange	-0.393056	0.000323839	3.48967	down	unchange-down
CL4604.Contig5_All	CL4604.Contig5_All_Gene.18069	Probable 4-coumarate--CoA ligase 1 OS=Dictyostelium discoideum OX=44689 GN=4cl1 PE=3 SV=1	0.3514	NA	-1.50881	NA	unchange	0.623636	1.31144e-08	7.88225	up	unchange-up
CL4605.Contig1_All	CL4605.Contig1_All_Gene.18070	26S proteasome non-ATPase regulatory subunit 4 OS=Drosophila melanogaster OX=7227 GN=Rpn10 PE=1 SV=2	1.0996	0.726014	0.136979	0.139055	unchange	0.0226246	0.873635	0.0586702	unchange
CL4605.Contig2_All	CL4605.Contig2_All_Gene.18071	26S proteasome non-ATPase regulatory subunit 4 OS=Drosophila melanogaster OX=7227 GN=Rpn10 PE=1 SV=2	NA	NA	NA	NA	unchange	0.401535	0.00145452	2.83728	up	unchange-up
CL4606.Contig2_All	CL4606.Contig2_All_Gene.18073	Probable elongator complex protein 2 OS=Drosophila melanogaster OX=7227 GN=Elp2 PE=1 SV=1	0.9252	0.736012	-0.112163	0.133115	unchange	0.281918	0.182975	0.737608	unchange
CL461.Contig10_All	CL461.Contig10_All_Gene.2300	Proteoglycan 4 OS=Homo sapiens OX=9606 GN=PRG4 PE=1 SV=3	NA	NA	NA	NA	unchange	0.980195	9.42019e-07	6.02594	up	unchange-up
CL461.Contig11_All	CL461.Contig11_All_Gene.2303	Uncharacterized protein DDB_G0286299 OS=Dictyostelium discoideum OX=44689 GN=DDB_G0286299 PE=4 SV=1	0.2415	NA	-2.0499	NA	unchange	0.242008	0.193131	0.714149	unchange
CL461.Contig9_All	CL461.Contig9_All_Gene.2297	Enolase-phosphatase E1 OS=Culex quinquefasciatus OX=7176 GN=CPIJ009638 PE=3 SV=1	1.5583	0.376858	0.639973	0.423822	unchange	0.0242502	0.881105	0.0549724	unchange
CL4610.Contig2_All	CL4610.Contig2_All_Gene.18077	V-type proton ATPase subunit C OS=Manduca sexta OX=7130 PE=2 SV=1	0.9747	0.928591	-0.0369699	0.0321753	unchange	-0.175684	0.323466	0.490171	unchange
CL4611.Contig1_All	CL4611.Contig1_All_Gene.18078	DNA-directed RNA polymerase, mitochondrial OS=Homo sapiens OX=9606 GN=POLRMT PE=1 SV=2	5.4727	0.365734	2.45225	0.436835	unchange	-0.724611	4.04969e-11	10.3926	down	unchange-down
CL4612.Contig1_All	CL4612.Contig1_All_Gene.18080	Cytosolic non-specific dipeptidase OS=Bos taurus OX=9913 GN=CNDP2 PE=2 SV=1	NA	NA	NA	NA	unchange	-6.01725	3.00576e-12	11.522	down	unchange-down
CL4612.Contig2_All	CL4612.Contig2_All_Gene.18081	Cytosolic non-specific dipeptidase OS=Homo sapiens OX=9606 GN=CNDP2 PE=1 SV=2	0.872	0.633708	-0.1976	0.198111	unchange	-0.367146	3.18592e-08	7.49676	down	unchange-down
CL4612.Contig3_All	CL4612.Contig3_All_Gene.18083	Cytosolic non-specific dipeptidase OS=Pongo abelii OX=9601 GN=CNDP2 PE=2 SV=1	0.6151	NA	-0.701107	NA	unchange	0.29339	0.114469	0.941311	unchange
CL4614.Contig4_All	CL4614.Contig4_All_Gene.18090	Probable phytanoyl-CoA dioxygenase OS=Caenorhabditis elegans OX=6239 GN=ZK550.6 PE=3 SV=2	1.7634	NA	0.81836	NA	unchange	-1.06097	5.27182e-16	15.278	down	unchange-down
CL4617.Contig1_All	CL4617.Contig1_All_Gene.18104	Double-stranded RNA-specific editase Adar OS=Drosophila melanogaster OX=7227 GN=Adar PE=1 SV=2	2.6211	0.340546	1.39017	0.467825	unchange	0.826479	1.56456e-05	4.80561	up	unchange-up
CL4618.Contig3_All	CL4618.Contig3_All_Gene.18109	PREDICTED: cyclic GMP-AMP synthase-like [Aethina tumida]	NA	NA	NA	NA	unchange	-3.13161	4.77213e-103	102.321	down	unchange-down
CL4619.Contig2_All	CL4619.Contig2_All_Gene.18111	Probable aminopeptidase NPEPL1 OS=Homo sapiens OX=9606 GN=NPEPL1 PE=1 SV=3	NA	NA	NA	NA	unchange	-2.42718	9.47202e-23	22.0236	down	unchange-down
CL4619.Contig3_All	CL4619.Contig3_All_Gene.18112	Probable aminopeptidase NPEPL1 OS=Homo sapiens OX=9606 GN=NPEPL1 PE=1 SV=3	NA	NA	NA	NA	unchange	0.571736	0.0411111	1.38604	up	unchange-up
CL4619.Contig4_All	CL4619.Contig4_All_Gene.18113	Probable aminopeptidase NPEPL1 OS=Homo sapiens OX=9606 GN=NPEPL1 PE=1 SV=3	0.8873	0.75669	-0.172506	0.121082	unchange	-0.557099	3.05368e-08	7.51518	down	unchange-down
CL4622.Contig1_All	CL4622.Contig1_All_Gene.18126	Beta-centractin OS=Homo sapiens OX=9606 GN=ACTR1B PE=1 SV=1	0.92	0.540622	-0.120294	0.267106	unchange	-0.251923	0.408614	0.388687	unchange
CL4624.Contig2_All	CL4624.Contig2_All_Gene.18133	Hydroxyacid oxidase 1 OS=Mus musculus OX=10090 GN=Hao1 PE=1 SV=1	0.851	0.466748	-0.232769	0.330918	unchange	0.167563	0.23289	0.632849	unchange
CL4632.Contig2_All	CL4632.Contig2_All_Gene.18147	Peroxiredoxin-6 OS=Homo sapiens OX=9606 GN=PRDX6 PE=1 SV=3	1.2192	0.574991	0.285935	0.240339	unchange	0.32436	0.126141	0.899144	unchange
CL4634.Contig1_All	CL4634.Contig1_All_Gene.18152	hypothetical protein	NA	NA	NA	NA	unchange	5.3431	4.02243e-09	8.39551	up	unchange-up
CL4635.Contig3_All	CL4635.Contig3_All_Gene.18157	Multidrug resistance-associated protein 4 OS=Homo sapiens OX=9606 GN=ABCC4 PE=1 SV=3	1.9449	NA	0.959696	NA	unchange	0.125747	0.392199	0.406493	unchange
CL4637.Contig7_All	CL4637.Contig7_All_Gene.18170	S-phase kinase-associated protein 1 OS=Xenopus laevis OX=8355 GN=skp1 PE=1 SV=3	0.8086	0.378426	-0.306502	0.422019	unchange	0.474385	5.15869e-05	4.28746	up	unchange-up
CL4643.Contig2_All	CL4643.Contig2_All_Gene.18180	Protein seele OS=Drosophila melanogaster OX=7227 GN=sel PE=1 SV=1	0.8909	0.278856	-0.166665	0.554621	unchange	-0.270378	0.13451	0.871247	unchange
CL4645.Contig1_All	CL4645.Contig1_All_Gene.18183	Peroxisomal acyl-coenzyme A oxidase 3 OS=Homo sapiens OX=9606 GN=ACOX3 PE=1 SV=2	NA	NA	NA	NA	unchange	-3.40374	1.35939e-17	16.8667	down	unchange-down
CL4645.Contig3_All	CL4645.Contig3_All_Gene.18185	Peroxisomal acyl-coenzyme A oxidase 3 OS=Pongo abelii OX=9601 GN=ACOX3 PE=2 SV=1	NA	NA	NA	NA	unchange	-0.408253	3.6458e-07	6.43821	down	unchange-down
CL4645.Contig5_All	CL4645.Contig5_All_Gene.18187	Peroxisomal acyl-coenzyme A oxidase 3 OS=Homo sapiens OX=9606 GN=ACOX3 PE=1 SV=2	1.7407	0.134841	0.799668	0.870177	unchange	-1.85848	4.09359e-230	229.388	down	unchange-down
CL4645.Contig6_All	CL4645.Contig6_All_Gene.18188	Peroxisomal acyl-coenzyme A oxidase 3 OS=Homo sapiens OX=9606 GN=ACOX3 PE=1 SV=2	0.8492	NA	-0.235824	NA	unchange	-1.4205	3.75304e-187	186.426	down	unchange-down
CL4645.Contig7_All	CL4645.Contig7_All_Gene.18189	Peroxisomal acyl-coenzyme A oxidase 3 OS=Homo sapiens OX=9606 GN=ACOX3 PE=1 SV=2	0.2738	NA	-1.86881	NA	unchange	-0.862032	1.24099e-27	26.9062	down	unchange-down
CL4647.Contig4_All	CL4647.Contig4_All_Gene.18195	Ras suppressor protein 1 OS=Bos taurus OX=9913 GN=RSU1 PE=2 SV=1	1.0149	0.928125	0.0213376	0.0323936	unchange	1.15455	2.07838e-08	7.68228	up	unchange-up
CL4649.Contig2_All	CL4649.Contig2_All_Gene.18196	Coatomer subunit gamma OS=Drosophila melanogaster OX=7227 GN=gammaCOP PE=2 SV=1	1.7497	0.0835907	0.807108	1.07784	unchange	-0.233534	0.00261197	2.58303	down	unchange-down
CL4653.Contig2_All	CL4653.Contig2_All_Gene.18204	Ubiquitin-conjugating enzyme E2-17 kDa OS=Drosophila melanogaster OX=7227 GN=eff PE=2 SV=1	NA	NA	NA	NA	unchange	0.717036	1.9403e-20	19.7121	up	unchange-up
CL4656.Contig4_All	CL4656.Contig4_All_Gene.18214	RNA-binding protein lark OS=Drosophila melanogaster OX=7227 GN=lark PE=1 SV=1	2.1712	0.0498545	1.11849	1.3023	up	0.995785	2.83438e-39	38.5475	up	up-up
CL4658.Contig1_All	CL4658.Contig1_All_Gene.18216	Kinesin-like protein Klp10A OS=Drosophila melanogaster OX=7227 GN=Klp10A PE=1 SV=1	1.3827	0.47517	0.467488	0.323151	unchange	0.768637	0.000261398	3.5827	up	unchange-up
CL4661.Contig3_All	CL4661.Contig3_All_Gene.18223	Epimerase family protein SDR39U1 OS=Mus musculus OX=10090 GN=Sdr39u1 PE=1 SV=2	NA	NA	NA	NA	unchange	0.0141552	0.95504	0.0199786	unchange
CL4662.Contig1_All	CL4662.Contig1_All_Gene.18224	Serine/threonine-protein phosphatase 4 regulatory subunit ppfr-4 OS=Caenorhabditis elegans OX=6239 GN=ppfr-4 PE=1 SV=1	NA	NA	NA	NA	unchange	-0.662375	0.000103905	3.98336	down	unchange-down
CL4662.Contig2_All	CL4662.Contig2_All_Gene.18225	Serine/threonine-protein phosphatase 4 regulatory subunit ppfr-4 OS=Caenorhabditis elegans OX=6239 GN=ppfr-4 PE=1 SV=1	0.888	0.537408	-0.171368	0.269696	unchange	0.419168	0.0234106	1.63059	up	unchange-up
CL4665.Contig1_All	CL4665.Contig1_All_Gene.18234	Paternally-expressed gene 3 protein OS=Bos taurus OX=9913 GN=PEG3 PE=2 SV=1	NA	NA	NA	NA	unchange	0.193165	0.769317	0.113894	unchange
CL4666.Contig4_All	CL4666.Contig4_All_Gene.18243	ATP-binding cassette sub-family F member 1 OS=Sus scrofa OX=9823 GN=ABCF1 PE=3 SV=1	NA	NA	NA	NA	unchange	0.66874	1.63586e-10	9.78625	up	unchange-up
CL4668.Contig3_All	CL4668.Contig3_All_Gene.18264	Electron transfer flavoprotein subunit alpha, mitochondrial OS=Bos taurus OX=9913 GN=ETFA PE=2 SV=1	0.8839	0.465231	-0.178045	0.332331	unchange	-1.21527	7.69719e-97	96.1137	down	unchange-down
CL4670.Contig1_All	CL4670.Contig1_All_Gene.18270	Peptidoglycan-recognition protein 2 OS=Holotrichia diomphalia OX=33394 GN=PGRP-2 PE=1 SV=1	1.3903	0.570126	0.475396	0.244029	unchange	0.311182	0.0149662	1.82489	up	unchange-up
CL4672.Contig1_All	CL4672.Contig1_All_Gene.18278	ATP synthase subunit g, mitochondrial OS=Bos taurus OX=9913 GN=ATP5MG PE=1 SV=3	NA	NA	NA	NA	unchange	-7.32815	1.83689e-25	24.7359	down	unchange-down
CL4672.Contig3_All	CL4672.Contig3_All_Gene.18280	ATP synthase subunit g, mitochondrial OS=Bos taurus OX=9913 GN=ATP5MG PE=1 SV=3	NA	NA	NA	NA	unchange	-0.393171	1.21321e-08	7.91606	down	unchange-down
CL4674.Contig2_All	CL4674.Contig2_All_Gene.18283	Proteasome subunit alpha type-2 OS=Drosophila melanogaster OX=7227 GN=Prosalpha2 PE=1 SV=1	0.778	0.678157	-0.362158	0.16867	unchange	0.370396	2.53964e-08	7.59523	up	unchange-up
CL4677.Contig1_All	CL4677.Contig1_All_Gene.18286	Hydroxyacylglutathione hydrolase, mitochondrial OS=Bos taurus OX=9913 GN=HAGH PE=2 SV=3	1.1136	0.600726	0.155231	0.221324	unchange	-0.164271	0.109302	0.961373	unchange
CL4677.Contig2_All	CL4677.Contig2_All_Gene.18288	Hydroxyacylglutathione hydrolase, mitochondrial OS=Bos taurus OX=9913 GN=HAGH PE=2 SV=3	0.5949	NA	-0.749281	NA	unchange	1.69088	6.7513e-20	19.1706	up	unchange-up
CL4678.Contig3_All	CL4678.Contig3_All_Gene.18296	Nuclear pore complex protein DDB_G0274915 OS=Dictyostelium discoideum OX=44689 GN=DDB_G0274915 PE=4 SV=2	NA	NA	NA	NA	unchange	1.65246	4.76034e-39	38.3224	up	unchange-up
CL468.Contig1_All	CL468.Contig1_All_Gene.2326	Leucine-rich repeats and immunoglobulin-like domains protein 2 OS=Mus musculus OX=10090 GN=Lrig2 PE=1 SV=1	NA	NA	NA	NA	unchange	-8.08277	1.48733e-26	25.8276	down	unchange-down
CL468.Contig6_All	CL468.Contig6_All_Gene.2331	Leucine-rich repeat-containing protein 70 OS=Homo sapiens OX=9606 GN=LRRC70 PE=2 SV=1	1.1666	0.382146	0.22231	0.417771	unchange	-0.35554	0.000683184	3.16546	down	unchange-down
CL4687.Contig7_All	CL4687.Contig7_All_Gene.18324	Band 7 protein CG42540 OS=Drosophila melanogaster OX=7227 GN=CG42540 PE=2 SV=2	0.3551	NA	-1.4937	NA	unchange	0.775189	0.00329346	2.48235	up	unchange-up
CL4692.Contig1_All	CL4692.Contig1_All_Gene.18336	Synaptic vesicle glycoprotein 2B OS=Homo sapiens OX=9606 GN=SV2B PE=1 SV=1	NA	NA	NA	NA	unchange	-2.12501	4.85604e-25	24.3137	down	unchange-down
CL4694.Contig1_All	CL4694.Contig1_All_Gene.18338	Importin subunit alpha-1 OS=Homo sapiens OX=9606 GN=KPNA2 PE=1 SV=1	NA	NA	NA	NA	unchange	-4.43736	2.69542e-42	41.5694	down	unchange-down
CL4694.Contig3_All	CL4694.Contig3_All_Gene.18342	Importin subunit alpha-1 OS=Homo sapiens OX=9606 GN=KPNA2 PE=1 SV=1	2.0675	0.0536125	1.04789	1.27073	unchange	0.558526	2.23395e-13	12.6509	up	unchange-up
CL4694.Contig4_All	CL4694.Contig4_All_Gene.18343	Importin subunit alpha-1 OS=Homo sapiens OX=9606 GN=KPNA2 PE=1 SV=1	NA	NA	NA	NA	unchange	0.917456	1.91303e-31	30.7183	up	unchange-up
CL4695.Contig4_All	CL4695.Contig4_All_Gene.18348	Glutamate--cysteine ligase OS=Drosophila melanogaster OX=7227 GN=Gclc PE=2 SV=1	1.2253	0.285854	0.293135	0.543856	unchange	0.272763	0.0417878	1.37895	up	unchange-up
CL4701.Contig5_All	CL4701.Contig5_All_Gene.18367	Heat shock factor-binding protein 1 OS=Homo sapiens OX=9606 GN=HSBP1 PE=1 SV=1	2.0302	0.26068	1.02162	0.583892	unchange	-0.0651077	0.944752	0.0246823	unchange
CL4705.Contig2_All	CL4705.Contig2_All_Gene.18371	Mucin-6 (Fragment) OS=Gallus gallus OX=9031 GN=MUC6 PE=1 SV=1	NA	NA	NA	NA	unchange	1.10799	0.0373746	1.42742	up	unchange-up
CL471.Contig3_All	CL471.Contig3_All_Gene.2340	Carbonic anhydrase 9 OS=Mus musculus OX=10090 GN=Ca9 PE=2 SV=2	0.8049	0.619888	-0.313119	0.207687	unchange	-0.958059	7.83643e-11	10.1059	down	unchange-down
CL4712.Contig3_All	CL4712.Contig3_All_Gene.18378	Casein kinase II subunit beta OS=Rattus norvegicus OX=10116 GN=Csnk2b PE=1 SV=1	0.9541	0.848331	-0.0677876	0.0714348	unchange	-0.815914	2.0508e-23	22.6881	down	unchange-down
CL4717.Contig2_All	CL4717.Contig2_All_Gene.18388	40S ribosomal protein S24 OS=Spodoptera frugiperda OX=7108 GN=RpS24 PE=2 SV=1	1.3232	0.374733	0.404031	0.426278	unchange	0.220239	1.26566e-09	8.89768	up	unchange-up
CL4719.Contig3_All	CL4719.Contig3_All_Gene.18393	Cleavage stimulation factor subunit 2 OS=Mus musculus OX=10090 GN=Cstf2 PE=1 SV=2	1.0783	0.894977	0.108759	0.0481881	unchange	0.0214908	0.879467	0.0557803	unchange
CL472.Contig3_All	CL472.Contig3_All_Gene.2343	Charged multivesicular body protein 5 OS=Drosophila melanogaster OX=7227 GN=Vps60 PE=1 SV=2	0.6221	0.0110392	-0.684782	1.95706	down	-0.496733	2.87516e-06	5.54134	down	down-down
CL4721.Contig1_All	CL4721.Contig1_All_Gene.18400	Protein phosphatase 1 regulatory subunit 21 OS=Xenopus laevis OX=8355 GN=ppp1r21 PE=2 SV=1	NA	NA	NA	NA	unchange	-0.0279135	0.955714	0.0196719	unchange
CL4724.Contig3_All	CL4724.Contig3_All_Gene.18406	Cytochrome b5-related protein OS=Drosophila virilis OX=7244 GN=Cyt-b5-r PE=3 SV=1	NA	NA	NA	NA	unchange	0.264788	0.0125716	1.90061	up	unchange-up
CL4725.Contig1_All	CL4725.Contig1_All_Gene.18408	Glucose-6-phosphate isomerase OS=Drosophila yakuba OX=7245 GN=Pgi PE=3 SV=1	NA	NA	NA	NA	unchange	-9.58139	4.51361e-42	41.3455	down	unchange-down
CL4725.Contig3_All	CL4725.Contig3_All_Gene.18410	Glucose-6-phosphate isomerase OS=Drosophila yakuba OX=7245 GN=Pgi PE=3 SV=1	0.4334	NA	-1.20623	NA	unchange	0.410576	3.39162e-17	16.4696	up	unchange-up
CL4725.Contig4_All	CL4725.Contig4_All_Gene.18411	Glucose-6-phosphate isomerase OS=Drosophila yakuba OX=7245 GN=Pgi PE=3 SV=1	0.5483	0.151531	-0.866963	0.819498	unchange	0.660208	1.33464e-45	44.8746	up	unchange-up
CL4730.Contig1_All	CL4730.Contig1_All_Gene.18419	Heat shock 70 kDa protein cognate 5 OS=Drosophila melanogaster OX=7227 GN=Hsc70-5 PE=1 SV=2	0.7714	0.129767	-0.374449	0.886834	unchange	-6.38444	2.57951e-51	50.5885	down	unchange-down
CL4733.Contig3_All	CL4733.Contig3_All_Gene.18426	Inducible metalloproteinase inhibitor protein OS=Galleria mellonella OX=7137 GN=IMPI PE=1 SV=2	0.3151	NA	-1.66612	NA	unchange	0.966392	7.41498e-07	6.12989	up	unchange-up
CL4736.Contig3_All	CL4736.Contig3_All_Gene.18439	Guanine nucleotide exchange factor MSS4 OS=Homo sapiens OX=9606 GN=RABIF PE=1 SV=2	1.2091	NA	0.273934	NA	unchange	0.0249497	0.94912	0.0226791	unchange
CL4738.Contig1_All	CL4738.Contig1_All_Gene.18444	Cathepsin L OS=Drosophila melanogaster OX=7227 GN=Cp1 PE=2 SV=2	NA	NA	NA	NA	unchange	-9.07709	1.66706e-44	43.778	down	unchange-down
CL4738.Contig2_All	CL4738.Contig2_All_Gene.18445	Cathepsin L OS=Sarcophaga peregrina OX=7386 PE=1 SV=1	0.4117	0.153102	-1.28033	0.81502	unchange	0.136976	0.0190291	1.72058	up	unchange-up
CL4747.Contig4_All	CL4747.Contig4_All_Gene.18463	Hepatocyte growth factor-regulated tyrosine kinase substrate OS=Drosophila melanogaster OX=7227 GN=Hrs PE=1 SV=1	NA	NA	NA	NA	unchange	-0.737331	4.06519e-19	18.3909	down	unchange-down
CL4748.Contig1_All	CL4748.Contig1_All_Gene.18465	Glutathione S-transferase OS=Anopheles gambiae OX=7165 GN=GstS1 PE=2 SV=4	NA	NA	NA	NA	unchange	-10.3699	4.22431e-63	62.3742	down	unchange-down
CL4748.Contig2_All	CL4748.Contig2_All_Gene.18467	Glutathione S-transferase OS=Anopheles gambiae OX=7165 GN=GstS1 PE=2 SV=4	0.9434	0.997774	-0.0840585	0.000967921	unchange	1.38941	9.92509e-164	163.003	up	unchange-up
CL4752.Contig2_All	CL4752.Contig2_All_Gene.18480	Glutamate--cysteine ligase regulatory subunit OS=Homo sapiens OX=9606 GN=GCLM PE=1 SV=1	1.3704	NA	0.454597	NA	unchange	0.514292	0.0133304	1.87516	up	unchange-up
CL4753.Contig3_All	CL4753.Contig3_All_Gene.18484	Small nuclear ribonucleoprotein-associated proteins B and B' OS=Homo sapiens OX=9606 GN=SNRPB PE=1 SV=2	NA	NA	NA	NA	unchange	0.859707	5.87101e-10	9.23129	up	unchange-up
CL4762.Contig2_All	CL4762.Contig2_All_Gene.18506	PREDICTED: uncharacterized protein LOC109546769 isoform X1 [Dendroctonus ponderosae]	NA	NA	NA	NA	unchange	1.38882	0.227402	0.643206	unchange
CL4766.Contig3_All	CL4766.Contig3_All_Gene.18527	Cathepsin L-like proteinase OS=Fasciola hepatica OX=6192 GN=Cat-1 PE=1 SV=1	0.645	0.76632	-0.632629	0.11559	unchange	0.79182	4.96539e-98	97.304	up	unchange-up
CL4766.Contig4_All	CL4766.Contig4_All_Gene.18528	Crustapain OS=Pandalus borealis OX=6703 GN=Cys PE=1 SV=1	NA	NA	NA	NA	unchange	-0.596519	7.80578e-12	11.1076	down	unchange-down
CL4766.Contig5_All	CL4766.Contig5_All_Gene.18529	Protein CTLA-2-alpha OS=Mus musculus OX=10090 GN=Ctla2a PE=2 SV=2	1.5173	0.558685	0.601506	0.252833	unchange	0.310654	0.0559343	1.25232	unchange
CL4768.Contig2_All	CL4768.Contig2_All_Gene.18544	ATPase family AAA domain-containing protein 3A homolog OS=Drosophila melanogaster OX=7227 GN=bor PE=1 SV=2	1.3415	0.567525	0.423847	0.246015	unchange	-0.226789	0.280419	0.552193	unchange
CL4769.Contig2_All	CL4769.Contig2_All_Gene.18550	PREDICTED: uncharacterized protein LOC657853 [Tribolium castaneum];XP_976065.1 PREDICTED: uncharacterized protein LOC657853 [Tribolium castaneum];EFA04637.1 hypothetical protein TcasGA2_TC013911 [Tribolium castaneum]	3.3988	0.0107778	1.76503	1.96747	up	-1.17692	3.25834e-13	12.487	down	up-down
CL477.Contig1_All	CL477.Contig1_All_Gene.2351	Dihydrolipoyl dehydrogenase, mitochondrial OS=Canis lupus familiaris OX=9615 GN=DLD PE=1 SV=1	NA	NA	NA	NA	unchange	-5.32624	2.95677e-11	10.5292	down	unchange-down
CL477.Contig3_All	CL477.Contig3_All_Gene.2353	Dihydrolipoyl dehydrogenase, mitochondrial OS=Cricetulus griseus OX=10029 GN=DLD PE=2 SV=1	0.5917	0.119695	-0.757062	0.921925	unchange	-0.138465	0.00640516	2.19347	down	unchange-down
CL4778.Contig2_All	CL4778.Contig2_All_Gene.18573	Digestive cysteine proteinase 2 OS=Homarus americanus OX=6706 GN=LCP2 PE=2 SV=1	NA	NA	NA	NA	unchange	-9.24237	1.10547e-46	45.9565	down	unchange-down
CL4778.Contig3_All	CL4778.Contig3_All_Gene.18575	Digestive cysteine proteinase 2 OS=Homarus americanus OX=6706 GN=LCP2 PE=2 SV=1	NA	NA	NA	NA	unchange	-0.409153	2.54303e-15	14.5946	down	unchange-down
CL4778.Contig4_All	CL4778.Contig4_All_Gene.18579	Digestive cysteine proteinase 2 OS=Homarus americanus OX=6706 GN=LCP2 PE=2 SV=1	1.2682	0.339817	0.342782	0.468755	unchange	-0.132427	0.00047704	3.32144	down	unchange-down
CL4779.Contig1_All	CL4779.Contig1_All_Gene.18582	Ubiquilin-4 OS=Homo sapiens OX=9606 GN=UBQLN4 PE=1 SV=2	0.8818	0.763251	-0.181477	0.117333	unchange	0.221253	6.42133e-05	4.19238	up	unchange-up
CL4779.Contig3_All	CL4779.Contig3_All_Gene.18583	Ubiquilin-4 OS=Homo sapiens OX=9606 GN=UBQLN4 PE=1 SV=2	NA	NA	NA	NA	unchange	1.30748	1.16924e-88	87.9321	up	unchange-up
CL4781.Contig4_All	CL4781.Contig4_All_Gene.18591	Apoptosis inhibitor 5 OS=Homo sapiens OX=9606 GN=API5 PE=1 SV=3	1.7544	0.0719031	0.810978	1.14325	unchange	-0.310143	0.0782657	1.10643	unchange
CL479.Contig2_All	CL479.Contig2_All_Gene.2362	uncharacterized protein LOC111686337 [Lucilia cuprina];EEB45082.1 Hsp20/alpha crystallin family protein [Providencia alcalifaciens DSM 30120]	NA	NA	NA	NA	unchange	2.69372	1.53485e-43	42.8139	up	unchange-up
CL479.Contig3_All	CL479.Contig3_All_Gene.2363	uncharacterized protein LOC111686337 [Lucilia cuprina];EEB45082.1 Hsp20/alpha crystallin family protein [Providencia alcalifaciens DSM 30120]	4.0754	NA	2.02694	NA	unchange	2.22346	4.20445e-52	51.3763	up	unchange-up
CL4793.Contig3_All	CL4793.Contig3_All_Gene.18620	Tubulin beta-3 chain OS=Drosophila melanogaster OX=7227 GN=betaTub60D PE=2 SV=2	3.3857	0.223831	1.75945	0.650079	unchange	0.15024	0.304292	0.51671	unchange
CL4797.Contig1_All	CL4797.Contig1_All_Gene.18635	NADPH--cytochrome P450 reductase OS=Drosophila melanogaster OX=7227 GN=Cpr PE=2 SV=2	NA	NA	NA	NA	unchange	-9.05569	4.4082e-36	35.3557	down	unchange-down
CL4797.Contig2_All	CL4797.Contig2_All_Gene.18637	NADPH--cytochrome P450 reductase OS=Musca domestica OX=7370 PE=2 SV=1	1.349	0.586852	0.43189	0.231471	unchange	-0.131894	0.0430301	1.36623	down	unchange-down
CL4798.Contig3_All	CL4798.Contig3_All_Gene.18644	Aspartic and glutamic acid-rich protein OS=Acropora millepora OX=45264 PE=1 SV=1	NA	NA	NA	NA	unchange	0.14199	0.408752	0.388541	unchange
CL48.Contig3_All	CL48.Contig3_All_Gene.304	ATP-binding cassette sub-family A member 12 OS=Homo sapiens OX=9606 GN=ABCA12 PE=1 SV=3	NA	NA	NA	NA	unchange	0.0233805	0.695627	0.157624	unchange
CL4800.Contig3_All	CL4800.Contig3_All_Gene.18650	Ras-interacting protein RIP3 OS=Dictyostelium discoideum OX=44689 GN=ripA PE=1 SV=1	0.8267	0.415193	-0.274564	0.38175	unchange	0.497951	1.68262e-05	4.77401	up	unchange-up
CL4803.Contig1_All	CL4803.Contig1_All_Gene.18655	Prostaglandin reductase 1 OS=Cavia porcellus OX=10141 GN=Ptgr1 PE=1 SV=1	NA	NA	NA	NA	unchange	-10.3746	2.70528e-52	51.5678	down	unchange-down
CL4803.Contig2_All	CL4803.Contig2_All_Gene.18657	Prostaglandin reductase 1 OS=Cavia porcellus OX=10141 GN=Ptgr1 PE=1 SV=1	NA	NA	NA	NA	unchange	-0.758973	1.77435e-58	57.751	down	unchange-down
CL4803.Contig3_All	CL4803.Contig3_All_Gene.18659	Prostaglandin reductase 1 OS=Cavia porcellus OX=10141 GN=Ptgr1 PE=1 SV=1	1.0031	0.973657	0.00446544	0.0115942	unchange	0.0817916	0.0351434	1.45416	up	unchange-up
CL4803.Contig4_All	CL4803.Contig4_All_Gene.18660	Prostaglandin reductase 1 OS=Cavia porcellus OX=10141 GN=Ptgr1 PE=1 SV=1	1.2819	0.248374	0.358284	0.604893	unchange	-0.0759034	0.0764545	1.1166	unchange
CL4805.Contig3_All	CL4805.Contig3_All_Gene.18665	PREDICTED: uncharacterized protein LOC109537336 [Dendroctonus ponderosae];AEE61979.1 unknown [Dendroctonus ponderosae]	NA	NA	NA	NA	unchange	-0.337702	0.0267865	1.57208	down	unchange-down
CL4809.Contig2_All	CL4809.Contig2_All_Gene.18674	Spondin-1 OS=Gallus gallus OX=9031 GN=SPON1 PE=2 SV=1	0.9523	0.854071	-0.070512	0.0685062	unchange	-0.639592	9.15599e-22	21.0383	down	unchange-down
CL4820.Contig1_All	CL4820.Contig1_All_Gene.18698	Glyoxalase domain-containing protein 4 OS=Mus musculus OX=10090 GN=Glod4 PE=1 SV=1	NA	NA	NA	NA	unchange	-6.59032	1.77629e-15	14.7505	down	unchange-down
CL4820.Contig2_All	CL4820.Contig2_All_Gene.18699	Glyoxalase domain-containing protein 4 OS=Mus musculus OX=10090 GN=Glod4 PE=1 SV=1	NA	NA	NA	NA	unchange	-0.00937816	0.976051	0.0105277	unchange
CL4820.Contig4_All	CL4820.Contig4_All_Gene.18701	Glyoxalase domain-containing protein 4 OS=Mus musculus OX=10090 GN=Glod4 PE=1 SV=1	0.6155	0.243285	-0.700169	0.613884	unchange	0.583973	0.000590253	3.22896	up	unchange-up
CL4821.Contig1_All	CL4821.Contig1_All_Gene.18702	Ras-related protein Rab-18 OS=Gallus gallus OX=9031 GN=RAB18 PE=2 SV=1	0.7198	0.239563	-0.474332	0.62058	unchange	-0.518046	0.000377979	3.42253	down	unchange-down
CL4825.Contig1_All	CL4825.Contig1_All_Gene.18713	Proteasome inhibitor PI31 subunit OS=Pongo abelii OX=9601 GN=PSMF1 PE=2 SV=1	NA	NA	NA	NA	unchange	-7.03804	2.17393e-18	17.6628	down	unchange-down
CL4825.Contig2_All	CL4825.Contig2_All_Gene.18714	Proteasome inhibitor PI31 subunit OS=Drosophila melanogaster OX=7227 GN=PI31 PE=1 SV=1	0.7975	NA	-0.326444	NA	unchange	-0.0242447	0.803176	0.0951894	unchange
CL4825.Contig3_All	CL4825.Contig3_All_Gene.18715	Proteasome inhibitor PI31 subunit OS=Drosophila melanogaster OX=7227 GN=PI31 PE=1 SV=1	1.0874	0.635203	0.120883	0.197087	unchange	1.21664	3.29638e-53	52.482	up	unchange-up
CL4826.Contig1_All	CL4826.Contig1_All_Gene.18716	Protein dj-1beta OS=Drosophila melanogaster OX=7227 GN=dj-1beta PE=1 SV=3	NA	NA	NA	NA	unchange	-5.10982	3.75638e-08	7.42523	down	unchange-down
CL4826.Contig2_All	CL4826.Contig2_All_Gene.18718	Protein dj-1beta OS=Drosophila melanogaster OX=7227 GN=dj-1beta PE=1 SV=3	0.7046	0.0733085	-0.505124	1.13485	unchange	-0.134291	0.284787	0.545479	unchange
CL4830.Contig1_All	CL4830.Contig1_All_Gene.18729	Lipase member H OS=Xenopus tropicalis OX=8364 GN=liph PE=2 SV=1	NA	NA	NA	NA	unchange	-6.90918	1.6618e-17	16.7794	down	unchange-down
CL4830.Contig3_All	CL4830.Contig3_All_Gene.18731	Lipoprotein lipase OS=Mus musculus OX=10090 GN=Lpl PE=1 SV=3	NA	NA	NA	NA	unchange	-0.0607078	0.404268	0.393331	unchange
CL4833.Contig5_All	CL4833.Contig5_All_Gene.18739	uncharacterized protein LOC108907964 [Anoplophora glabripennis]	0.7902	0.529746	-0.33971	0.275933	unchange	-1.83355	4.87394e-239	238.312	down	unchange-down
CL4834.Contig2_All	CL4834.Contig2_All_Gene.18741	Maltase 1 OS=Drosophila virilis OX=7244 GN=Mal-B1 PE=3 SV=2	0.7627	0.664936	-0.390812	0.17722	unchange	0.201959	0.335965	0.473705	unchange
CL4835.Contig1_All	CL4835.Contig1_All_Gene.18742	Spore coat protein SP96 OS=Dictyostelium discoideum OX=44689 GN=cotA PE=4 SV=2	NA	NA	NA	NA	unchange	-9.11938	9.12491e-37	36.0398	down	unchange-down
CL4835.Contig2_All	CL4835.Contig2_All_Gene.18743	Integral membrane protein 2B OS=Sus scrofa OX=9823 GN=ITM2B PE=2 SV=1	1.3982	0.194065	0.483571	0.712052	unchange	-0.715134	1.03069e-54	53.9869	down	unchange-down
CL4835.Contig3_All	CL4835.Contig3_All_Gene.18745	Integral membrane protein 2B OS=Bos taurus OX=9913 GN=ITM2B PE=2 SV=1	2.2563	NA	1.17396	NA	unchange	0.452499	4.53351e-13	12.3436	up	unchange-up
CL484.Contig1_All	CL484.Contig1_All_Gene.2376	Receptor-interacting serine/threonine-protein kinase 1 OS=Mus musculus OX=10090 GN=Ripk1 PE=1 SV=1	NA	NA	NA	NA	unchange	-7.77423	6.49929e-24	23.1871	down	unchange-down
CL4842.Contig1_All	CL4842.Contig1_All_Gene.18755	Glucose dehydrogenase [FAD, quinone] OS=Drosophila melanogaster OX=7227 GN=Gld PE=3 SV=3	0.195	NA	-2.35845	NA	unchange	-1.68103	4.21894e-54	53.3748	down	unchange-down
CL4842.Contig2_All	CL4842.Contig2_All_Gene.18756	Glucose dehydrogenase [FAD, quinone] OS=Drosophila melanogaster OX=7227 GN=Gld PE=3 SV=3	1.0762	0.881946	0.105946	0.054558	unchange	-0.702813	1.26797e-45	44.8969	down	unchange-down
CL4843.Contig3_All	CL4843.Contig3_All_Gene.18761	Myosin light chain kinase, smooth muscle OS=Gallus gallus OX=9031 GN=Mylk PE=1 SV=2	NA	NA	NA	NA	unchange	0.609194	0.000249748	3.6025	up	unchange-up
CL4851.Contig3_All	CL4851.Contig3_All_Gene.18778	Longitudinals lacking protein-like OS=Drosophila melanogaster OX=7227 GN=lolal PE=1 SV=1	NA	NA	NA	NA	unchange	-0.847486	0.0140822	1.85133	down	unchange-down
CL4855.Contig1_All	CL4855.Contig1_All_Gene.18794	PREDICTED: uncharacterized protein LOC109536324 [Dendroctonus ponderosae];AGI05178.1 odorant-binding protein 28 [Dendroctonus ponderosae];ENN78209.1 hypothetical protein YQE_05361, partial [Dendroctonus ponderosae];ERL92490.1 hypothetical protein D910_09803 [Dendroctonus ponderosae]	NA	NA	NA	NA	unchange	-6.89257	2.11741e-17	16.6742	down	unchange-down
CL4855.Contig2_All	CL4855.Contig2_All_Gene.18795	PREDICTED: uncharacterized protein LOC109536324 [Dendroctonus ponderosae];AGI05178.1 odorant-binding protein 28 [Dendroctonus ponderosae];ENN78209.1 hypothetical protein YQE_05361, partial [Dendroctonus ponderosae];ERL92490.1 hypothetical protein D910_09803 [Dendroctonus ponderosae]	0.6315	0.765706	-0.663145	0.115938	unchange	-0.806817	2.989e-27	26.5245	down	unchange-down
CL4857.Contig4_All	CL4857.Contig4_All_Gene.18820	COP9 signalosome complex subunit 2 OS=Drosophila melanogaster OX=7227 GN=alien PE=1 SV=2	NA	NA	NA	NA	unchange	0.750046	1.49701e-09	8.82477	up	unchange-up
CL486.Contig12_All	CL486.Contig12_All_Gene.2399	PREDICTED: uncharacterized protein LOC109537366 isoform X5 [Dendroctonus ponderosae]	NA	NA	NA	NA	unchange	-0.444199	3.2784e-16	15.4843	down	unchange-down
CL486.Contig2_All	CL486.Contig2_All_Gene.2380	PDZ and LIM domain protein Zasp OS=Drosophila melanogaster OX=7227 GN=Zasp52 PE=1 SV=2	0.5161	0.303792	-0.954277	0.517423	unchange	-8.83822	9.32189e-34	33.0305	down	unchange-down
CL486.Contig6_All	CL486.Contig6_All_Gene.2385	PDZ and LIM domain protein Zasp OS=Drosophila melanogaster OX=7227 GN=Zasp52 PE=1 SV=2	0.6441	0.315575	-0.634643	0.500898	unchange	0.701028	7.23014e-33	32.1409	up	unchange-up
CL4869.Contig4_All	CL4869.Contig4_All_Gene.18854	Transmembrane protein 35A OS=Mus musculus OX=10090 GN=Tmem35a PE=1 SV=1	NA	NA	NA	NA	unchange	-0.877842	8.03825e-09	8.09484	down	unchange-down
CL4870.Contig2_All	CL4870.Contig2_All_Gene.18856	Cystathionine gamma-lyase OS=Homo sapiens OX=9606 GN=CTH PE=1 SV=3	0.4587	0.0194695	-1.12438	1.71064	down	0.0819262	0.215112	0.667336	unchange	down-unchange
CL4877.Contig1_All	CL4877.Contig1_All_Gene.18862	Aquaporin AQPAe.a OS=Aedes aegypti OX=7159 GN=AAEL003512 PE=2 SV=2	NA	NA	NA	NA	unchange	0.100911	0.367357	0.434911	unchange
CL4877.Contig2_All	CL4877.Contig2_All_Gene.18863	Aquaporin AQPAe.a OS=Aedes aegypti OX=7159 GN=AAEL003512 PE=2 SV=2	1.2286	0.54272	0.297015	0.265424	unchange	-0.0961586	0.147291	0.831823	unchange
CL4878.Contig2_All	CL4878.Contig2_All_Gene.18867	Asparagine synthetase [glutamine-hydrolyzing] OS=Rattus norvegicus OX=10116 GN=Asns PE=2 SV=3	1.4706	0.433376	0.556405	0.363136	unchange	0.631523	1.97008e-47	46.7055	up	unchange-up
CL4879.Contig2_All	CL4879.Contig2_All_Gene.18870	Phosphatidylinositide phosphatase SAC1 OS=Drosophila melanogaster OX=7227 GN=Sac1 PE=2 SV=1	0.7563	NA	-0.402969	NA	unchange	-0.673615	1.54855e-09	8.81008	down	unchange-down
CL4883.Contig1_All	CL4883.Contig1_All_Gene.18875	PREDICTED: uncharacterized protein LOC109545367 [Dendroctonus ponderosae]	1.0594	NA	0.0832474	NA	unchange	-6.06918	1.62503e-12	11.7891	down	unchange-down
CL4883.Contig2_All	CL4883.Contig2_All_Gene.18877	PREDICTED: uncharacterized protein LOC109545367 [Dendroctonus ponderosae]	NA	NA	NA	NA	unchange	-5.39421	2.64214e-09	8.57804	down	unchange-down
CL4883.Contig3_All	CL4883.Contig3_All_Gene.18878	Laminin-like protein epi-1 OS=Caenorhabditis elegans OX=6239 GN=epi-1 PE=1 SV=1	0.6453	NA	-0.631958	NA	unchange	-0.0877009	0.67853	0.168431	unchange
CL4883.Contig4_All	CL4883.Contig4_All_Gene.18880	Laminin-like protein epi-1 OS=Caenorhabditis elegans OX=6239 GN=epi-1 PE=1 SV=1	1.0999	0.550929	0.137372	0.258904	unchange	-0.760101	3.68017e-14	13.4341	down	unchange-down
CL4895.Contig2_All	CL4895.Contig2_All_Gene.18915	Charged multivesicular body protein 4b OS=Mus musculus OX=10090 GN=Chmp4b PE=1 SV=2	1.0518	0.456512	0.0728604	0.340548	unchange	-0.134757	0.344828	0.462398	unchange
CL4895.Contig3_All	CL4895.Contig3_All_Gene.18916	Charged multivesicular body protein 4b OS=Mus musculus OX=10090 GN=Chmp4b PE=1 SV=2	0.4024	0.0625643	-1.3133	1.20367	unchange	-0.0765911	0.606302	0.217311	unchange
CL4896.Contig1_All	CL4896.Contig1_All_Gene.18917	OV-16 antigen OS=Onchocerca volvulus OX=6282 GN=OV16 PE=2 SV=2	NA	NA	NA	NA	unchange	0.923813	0.010087	1.99624	up	unchange-up
CL4896.Contig2_All	CL4896.Contig2_All_Gene.18919	Protein D1 (Fragment) OS=Onchocerca volvulus OX=6282 GN=D1 PE=2 SV=1	1.6315	0.277621	0.706199	0.556548	unchange	-0.262314	0.0149175	1.8263	down	unchange-down
CL4897.Contig3_All	CL4897.Contig3_All_Gene.18925	Protein singed OS=Drosophila melanogaster OX=7227 GN=sn PE=1 SV=1	16.5342	0.0439267	4.04738	1.35727	up	0.253825	0.0134831	1.87021	up	up-up
CL4901.Contig3_All	CL4901.Contig3_All_Gene.18935	Chromodomain-helicase-DNA-binding protein 4 OS=Homo sapiens OX=9606 GN=CHD4 PE=1 SV=2	NA	NA	NA	NA	unchange	1.13846	3.83239e-54	53.4165	up	unchange-up
CL4902.Contig2_All	CL4902.Contig2_All_Gene.18937	Alpha-actinin, sarcomeric OS=Anopheles gambiae OX=7165 GN=Actn PE=3 SV=2	0.4753	0.078754	-1.07309	1.10373	unchange	-0.38676	1.59567e-31	30.7971	down	unchange-down
CL4910.Contig4_All	CL4910.Contig4_All_Gene.18959	Ras-related protein Rab-35 OS=Rattus norvegicus OX=10116 GN=Rab35 PE=1 SV=1	NA	NA	NA	NA	unchange	-0.662197	0.00216152	2.66524	down	unchange-down
CL4914.Contig1_All	CL4914.Contig1_All_Gene.18972	Aldose reductase OS=Sus scrofa OX=9823 GN=AKR1B1 PE=1 SV=2	0.6666	0.229182	-0.585107	0.63982	unchange	0.592652	2.96075e-07	6.5286	up	unchange-up
CL4914.Contig2_All	CL4914.Contig2_All_Gene.18973	Aldose reductase OS=Sus scrofa OX=9823 GN=AKR1B1 PE=1 SV=2	NA	NA	NA	NA	unchange	-1.17523	1.07318e-16	15.9693	down	unchange-down
CL4915.Contig4_All	CL4915.Contig4_All_Gene.18979	farnesoic acid o-methyltransferase-like protein [Aedes aegypti];EAT41104.1 AAEL007236-PA [Aedes aegypti]	NA	NA	NA	NA	unchange	9.40519	5.45932e-40	39.2629	up	unchange-up
CL4917.Contig2_All	CL4917.Contig2_All_Gene.18982	Heterogeneous nuclear ribonucleoprotein M OS=Rattus norvegicus OX=10116 GN=Hnrnpm PE=1 SV=4	2.0379	0.0400512	1.02708	1.39738	up	0.397323	2.61485e-19	18.5826	up	up-up
CL4917.Contig4_All	CL4917.Contig4_All_Gene.18986	Heterogeneous nuclear ribonucleoprotein M OS=Rattus norvegicus OX=10116 GN=Hnrnpm PE=1 SV=4	NA	NA	NA	NA	unchange	-7.33369	4.57106e-41	40.34	down	unchange-down
CL4920.Contig1_All	CL4920.Contig1_All_Gene.18990	Serine/threonine-protein phosphatase 2A 65 kDa regulatory subunit A alpha isoform OS=Mus musculus OX=10090 GN=Ppp2r1a PE=1 SV=3	1.067	0.572898	0.0935602	0.241922	unchange	-0.311657	0.00800512	2.09663	down	unchange-down
CL4924.Contig2_All	CL4924.Contig2_All_Gene.19000	DnaJ homolog subfamily C member 3 OS=Gallus gallus OX=9031 GN=DNAJC3 PE=2 SV=1	NA	NA	NA	NA	unchange	-5.81281	3.37211e-11	10.4721	down	unchange-down
CL4924.Contig3_All	CL4924.Contig3_All_Gene.19001	DnaJ homolog subfamily C member 3 OS=Mus musculus OX=10090 GN=Dnajc3 PE=1 SV=1	1.2471	0.910182	0.318577	0.0408719	unchange	0.48852	7.92202e-10	9.10116	up	unchange-up
CL4929.Contig2_All	CL4929.Contig2_All_Gene.19009	Sarcosine dehydrogenase, mitochondrial OS=Rattus norvegicus OX=10116 GN=Sardh PE=1 SV=2	0.9763	0.703218	-0.0346036	0.15291	unchange	-0.727501	4.68058e-18	17.3297	down	unchange-down
CL493.Contig4_All	CL493.Contig4_All_Gene.2421	Serine/arginine-rich splicing factor 1A OS=Danio rerio OX=7955 GN=srsf1a PE=2 SV=2	1.538	0.161964	0.621056	0.790581	unchange	-0.0396197	0.830358	0.0807347	unchange
CL4936.Contig1_All	CL4936.Contig1_All_Gene.19024	Trifunctional enzyme subunit alpha, mitochondrial OS=Rattus norvegicus OX=10116 GN=Hadha PE=1 SV=2	0.1844	0.286204	-2.43909	0.543324	unchange	-1.38764	6.35943e-52	51.1966	down	unchange-down
CL4936.Contig2_All	CL4936.Contig2_All_Gene.19026	Trifunctional enzyme subunit alpha, mitochondrial OS=Rattus norvegicus OX=10116 GN=Hadha PE=1 SV=2	1.1525	0.319511	0.204767	0.495514	unchange	-0.643661	1.20365e-69	68.9195	down	unchange-down
CL4937.Contig2_All	CL4937.Contig2_All_Gene.19028	PTB domain-containing engulfment adapter protein 1 OS=Danio rerio OX=7955 GN=gulp1 PE=2 SV=1	NA	NA	NA	NA	unchange	-6.43556	1.46273e-14	13.8348	down	unchange-down
CL494.Contig8_All	CL494.Contig8_All_Gene.2433	Outer dense fiber protein 3 OS=Xenopus tropicalis OX=8364 GN=odf3 PE=2 SV=1	NA	NA	NA	NA	unchange	-4.10194	2.52076e-21	20.5985	down	unchange-down
CL4943.Contig1_All	CL4943.Contig1_All_Gene.19043	Fatty acid-binding protein, muscle OS=Schistocerca gregaria OX=7010 PE=1 SV=2	0.6311	NA	-0.664059	NA	unchange	0.0865803	0.376131	0.424661	unchange
CL4943.Contig3_All	CL4943.Contig3_All_Gene.19044	Fatty acid-binding protein, muscle OS=Schistocerca gregaria OX=7010 PE=1 SV=2	0.7812	0.400101	-0.356236	0.39783	unchange	-1.4449	4.32029e-304	303.364	down	unchange-down
CL4948.Contig3_All	CL4948.Contig3_All_Gene.19052	CAAX prenyl protease 1 homolog OS=Homo sapiens OX=9606 GN=ZMPSTE24 PE=1 SV=2	2.4517	0.06964	1.29378	1.15714	unchange	0.883341	7.92397e-06	5.10106	up	unchange-up
CL4951.Contig2_All	CL4951.Contig2_All_Gene.19062	Beta-ureidopropionase OS=Pongo abelii OX=9601 GN=UPB1 PE=2 SV=1	0.4767	NA	-1.06885	NA	unchange	-2.47264	3.16472e-15	14.4997	down	unchange-down
CL4951.Contig3_All	CL4951.Contig3_All_Gene.19063	Beta-ureidopropionase OS=Pongo abelii OX=9601 GN=UPB1 PE=2 SV=1	1.0426	0.91031	0.0601858	0.0408106	unchange	-0.235047	0.000274117	3.56206	down	unchange-down
CL4952.Contig2_All	CL4952.Contig2_All_Gene.19065	hypothetical protein YQE_05638, partial [Dendroctonus ponderosae]	NA	NA	NA	NA	unchange	-0.179095	0.0445917	1.35075	down	unchange-down
CL4952.Contig3_All	CL4952.Contig3_All_Gene.19067	hypothetical protein YQE_05638, partial [Dendroctonus ponderosae]	1.6658	0.129575	0.736215	0.88748	unchange	-1.07909	2.46127e-96	95.6088	down	unchange-down
CL4954.Contig1_All	CL4954.Contig1_All_Gene.19068	1,5-anhydro-D-fructose reductase OS=Sus scrofa OX=9823 GN=AKR1E2 PE=1 SV=2	NA	NA	NA	NA	unchange	-4.76844	3.42746e-85	84.465	down	unchange-down
CL4954.Contig3_All	CL4954.Contig3_All_Gene.19069	1,5-anhydro-D-fructose reductase OS=Sus scrofa OX=9823 GN=AKR1E2 PE=1 SV=2	0.9369	0.973994	-0.094033	0.0114438	unchange	0.0932503	0.418938	0.37785	unchange
CL4954.Contig4_All	CL4954.Contig4_All_Gene.19070	1,5-anhydro-D-fructose reductase OS=Sus scrofa OX=9823 GN=AKR1E2 PE=1 SV=2	NA	NA	NA	NA	unchange	-0.828352	1.22337e-22	21.9124	down	unchange-down
CL4955.Contig1_All	CL4955.Contig1_All_Gene.19072	Dolichyl-diphosphooligosaccharide--protein glycosyltransferase subunit 1 OS=Mus musculus OX=10090 GN=Rpn1 PE=1 SV=1	2.1036	0.12797	1.07286	0.892891	unchange	-0.405054	2.0672e-06	5.68462	down	unchange-down
CL4955.Contig2_All	CL4955.Contig2_All_Gene.19074	Dolichyl-diphosphooligosaccharide--protein glycosyltransferase subunit 1 OS=Pongo abelii OX=9601 GN=RPN1 PE=2 SV=1	1.2514	0.249704	0.323543	0.602575	unchange	0.428503	4.76557e-18	17.3219	up	unchange-up
CL4961.Contig3_All	CL4961.Contig3_All_Gene.19088	Cytochrome P450 4g15 OS=Drosophila melanogaster OX=7227 GN=Cyp4g15 PE=2 SV=1	NA	NA	NA	NA	unchange	-0.698725	9.08128e-28	27.0419	down	unchange-down
CL4966.Contig2_All	CL4966.Contig2_All_Gene.19099	Mucin-22 OS=Homo sapiens OX=9606 GN=MUC22 PE=1 SV=2	NA	NA	NA	NA	unchange	0.238378	0.636262	0.196364	unchange
CL4968.Contig3_All	CL4968.Contig3_All_Gene.19106	Cleft lip and palate transmembrane protein 1 OS=Homo sapiens OX=9606 GN=CLPTM1 PE=1 SV=1	1.2148	0.459071	0.280719	0.338121	unchange	-0.702122	2.28746e-19	18.6406	down	unchange-down
CL497.Contig3_All	CL497.Contig3_All_Gene.2437	Phospholipid hydroperoxide glutathione peroxidase OS=Bos taurus OX=9913 GN=GPX4 PE=2 SV=2	NA	NA	NA	NA	unchange	-0.269914	0.173266	0.761286	unchange
CL497.Contig8_All	CL497.Contig8_All_Gene.2442	Phospholipid hydroperoxide glutathione peroxidase OS=Bos taurus OX=9913 GN=GPX4 PE=2 SV=2	1.2148	0.586343	0.280719	0.231848	unchange	-0.440835	1.01991e-13	12.9914	down	unchange-down
CL4971.Contig1_All	CL4971.Contig1_All_Gene.19112	Kynurenine--oxoglutarate transaminase 3 OS=Mus musculus OX=10090 GN=Kyat3 PE=1 SV=1	0.7565	0.288962	-0.402588	0.539159	unchange	-1.37596	4.28048e-19	18.3685	down	unchange-down
CL4972.Contig2_All	CL4972.Contig2_All_Gene.19117	Catalase OS=Drosophila melanogaster OX=7227 GN=Cat PE=1 SV=2	NA	NA	NA	NA	unchange	-10.8687	1.38407e-95	94.8588	down	unchange-down
CL4972.Contig3_All	CL4972.Contig3_All_Gene.19118	Catalase OS=Drosophila melanogaster OX=7227 GN=Cat PE=1 SV=2	1.0706	0.943521	0.0984196	0.0252486	unchange	-0.301234	1.66004e-20	19.7799	down	unchange-down
CL4973.Contig1_All	CL4973.Contig1_All_Gene.19119	Protein takeout OS=Drosophila melanogaster OX=7227 GN=to PE=2 SV=1	NA	NA	NA	NA	unchange	-8.31845	1.1337e-28	27.9455	down	unchange-down
CL4973.Contig2_All	CL4973.Contig2_All_Gene.19120	Protein takeout OS=Drosophila melanogaster OX=7227 GN=to PE=2 SV=1	NA	NA	NA	NA	unchange	-10.282	4.99391e-51	50.3016	down	unchange-down
CL4973.Contig3_All	CL4973.Contig3_All_Gene.19121	Circadian clock-controlled protein OS=Drosophila yakuba OX=7245 GN=anon-3B1.2 PE=3 SV=1	0.3092	NA	-1.69339	NA	unchange	0.270631	4.41959e-14	13.3546	up	unchange-up
CL4974.Contig1_All	CL4974.Contig1_All_Gene.19122	PREDICTED: uncharacterized protein LOC109538702 isoform X2 [Dendroctonus ponderosae]	NA	NA	NA	NA	unchange	0.613205	1.52464e-05	4.81683	up	unchange-up
CL4975.Contig1_All	CL4975.Contig1_All_Gene.19131	39S ribosomal protein L11, mitochondrial OS=Drosophila melanogaster OX=7227 GN=mRpL11 PE=2 SV=1	0.1011	NA	-3.30615	NA	unchange	-3.37347	1.58761e-07	6.79926	down	unchange-down
CL498.Contig1_All	CL498.Contig1_All_Gene.2443	Myosin heavy chain kinase D OS=Dictyostelium discoideum OX=44689 GN=mhkD PE=3 SV=1	NA	NA	NA	NA	unchange	-1.10514	1.96648e-12	11.7063	down	unchange-down
CL498.Contig2_All	CL498.Contig2_All_Gene.2445	Myosin heavy chain kinase D OS=Dictyostelium discoideum OX=44689 GN=mhkD PE=3 SV=1	0.5089	0.263215	-0.974546	0.57969	unchange	0.397995	0.217215	0.663111	unchange
CL498.Contig3_All	CL498.Contig3_All_Gene.2447	Myosin heavy chain kinase D OS=Dictyostelium discoideum OX=44689 GN=mhkD PE=3 SV=1	NA	NA	NA	NA	unchange	0.678006	1.02272e-05	4.99024	up	unchange-up
CL4988.Contig1_All	CL4988.Contig1_All_Gene.19166	Stress-induced-phosphoprotein 1 OS=Macaca fascicularis OX=9541 GN=STIP1 PE=2 SV=1	NA	NA	NA	NA	unchange	-2.22494	1.10887e-27	26.9551	down	unchange-down
CL4988.Contig2_All	CL4988.Contig2_All_Gene.19167	Stress-induced-phosphoprotein 1 OS=Macaca fascicularis OX=9541 GN=STIP1 PE=2 SV=1	NA	NA	NA	NA	unchange	1.11528	8.9214e-32	31.0496	up	unchange-up
CL4988.Contig3_All	CL4988.Contig3_All_Gene.19168	Stress-induced-phosphoprotein 1 OS=Mus musculus OX=10090 GN=Stip1 PE=1 SV=1	0.8264	0.313052	-0.275088	0.504383	unchange	0.0316918	0.769305	0.113902	unchange
CL4990.Contig4_All	CL4990.Contig4_All_Gene.19176	Dynamin-like 120 kDa protein, mitochondrial OS=Mus musculus OX=10090 GN=Opa1 PE=1 SV=1	0.7434	NA	-0.427789	NA	unchange	-0.24566	0.121971	0.913742	unchange
[truncated: 1,952 more rows]

## Sheet: File S2
Transcription.ID	gene_type	gene_transcript_num	unigene_length	fpkm_CK1	fpkm_CK2	fpkm_CK3	fpkm_EPN1	fpkm_EPN2	fpkm_EPN3	average_fpkm_EPN	average_fpkm_CK	log2FC	deseq2_qvalue	p-value	kegg	go
[truncated: 3,856 more rows]

## Sheet: File S3
Protein accession	Protein description	protein name	LFQ intensity Control1	LFQ intensity Control2	LFQ intensity Control3	LFQ intensity EPNs_1	LFQ intensity EPNs_2	LFQ intensity EPNs_3	Ratio	P-value
[truncated: 3,856 more rows]

[truncated: 3 more sheets: File S4, File S5, File S6]
